# Supplementary material for: COVID-19 Vaccination and Serological Profile of a Brazilian University Population
Source: Life (Basel). 2023 Sep 16;13(9):1925. doi: 10.3390/life13091925 (PMC10532467; doi:10.3390/life13091925)
Supplement: Supplementary file 1 [file life-13-01925-s001.zip]

Archive with 1 entries (1 files):
- Supplementary Tables S1-S3.xlsx
