# Supplementary material for: COVID-19 Vaccination and Serological Profile of a Brazilian University Population
Source: Life (Basel). 2023 Sep 16;13(9):1925. doi: 10.3390/life13091925 (PMC10532467; doi:10.3390/life13091925)
Supplement: Supplementary file 1 [file life-13-01925-s001.zip › Supplementary Tables S1-S3.xlsx]

## Sheet: README
Supplementary Material Tables S1-S3
Supplementary Table S1		Demographic data, clinical data, and results for IgM and IgG antibodies (COI value)
Supplementary Table S2		Results for IgM and IgG antibodies (COI value) in each vaccine/vaccine combination group
Supplementary Table S3		Correlation Matrix between vaccine doses received, participants' age, and IgM and IgG COI levels

## Sheet: Table S1
Supplementary Table S1: Demographic data, clinical data, and results for IgM and IgG antibodies (COI value)
Month	Test Date	Sex	Age	Symptoms	Contact with someone positive	Had prior Covid-19	Vaccine doses	Vaccine group	IgM antibody (COI value)	IgG antibody (COI value)
January	2022-01-31	Female	28	Yes	No	No	Three doses	BNT162b2	0.1	2023-07-25
January	2022-01-31	Female	22	No	No	No	Three doses	BNT162b2. ChAdOx1	0	32.6
January	2022-01-31	Female	58	No	No	Yes	Three doses	CoronaVac. BNT162b2	0	2023-07-28
January	2022-01-31	Female	41	No	No	Yes	Three doses	CoronaVac. BNT162b2	2023-07-01	2023-06-29
January	2022-01-31	Male	44	Yes	No	No	Three doses	BNT162b2. ChAdOx1	0	2023-01-08
January	2022-01-31	Male	29	No	No	Yes	Two doses	ChAdOx1	0.1	33.5
January	2022-01-31	Male	23	No	No	Yes	Three doses	BNT162b2	2023-07-03	35
January	2022-01-31	Male	22	No	No	Yes	Two doses	BNT162b2	0.1	31
January	2022-01-31	Female	35	No	No	No	Three doses	BNT162b2. ChAdOx1	0.8	2023-02-19
January	2022-01-31	Male	35	No	No	Yes	Three doses	BNT162b2. ChAdOx1	0.3	29.2
January	2022-01-31	Male	27	No	No	Yes	Three doses	CoronaVac. BNT162b2	0	23
January	2022-01-31	Female	25	No	No	Yes	Three doses	ChAdOx1. Ad26.COV2.S	0.3	2023-02-23
January	2022-01-31	Male	20	No	No	No	Two doses	BNT162b2	0	31.4
January	2022-01-31	Female	23	No	No	No	Three doses	BNT162b2. Ad26.COV2.S	0	2023-09-22
January	2022-01-31	Female	38	No	No	Yes	Three doses	CoronaVac. ChAdOx1	2023-07-01	2023-02-27
January	2022-01-31	Male	20	No	No	No	Three doses	BNT162b2. ChAdOx1	0	2023-01-24
January	2022-01-31	Male	30	No	No	No	Three doses	CoronaVac. BNT162b2	0.1	31.4
January	2022-01-31	Female	19	No	No	Yes	Three doses	BNT162b2. ChAdOx1	0.1	32.6
January	2022-01-31	Female	22	No	No	No	Two doses	BNT162b2	0.8	2023-08-27
January	2022-01-31	Male	34	No	No	Yes	Three doses	BNT162b2	0	33.5
January	2022-01-31	Female	24	No	No	Yes	Three doses	CoronaVac. BNT162b2	0.1	33.1
January	2022-01-31	Female	31	No	No	Yes	Two doses	BNT162b2	0	2023-01-23
January	2022-01-31	Male	22	No	No	Yes	Two doses	BNT162b2	0	2023-07-29
January	2022-01-31	Male	21	Yes	No	Yes	Three doses	BNT162b2. Ad26.COV2.S	2023-09-02	2023-05-12
January	2022-01-31	Male	35	No	No	No	Three doses	BNT162b2. ChAdOx1	2023-05-02	2023-04-17
January	2022-01-31	Female	19	No	No	No	Two doses	BNT162b2	0	2023-07-29
January	2022-01-31	Female	20	No	No	No	Two doses	CoronaVac	0	2023-04-26
January	2022-01-31	Male	21	No	No	No	Three doses	BNT162b2. Ad26.COV2.S	0.7	2023-07-26
January	2022-01-31	Male	27	No	No	No	Three doses	BNT162b2. ChAdOx1	0	2023-07-26
February	2022-02-01	Female	23	No	No	Yes	Two doses	BNT162b2	0.2	33.9
February	2022-02-01	Male	22	No	No	No	Two doses	ChAdOx1	0.2	2023-07-01
February	2022-02-01	Female	56	No	No	No	Two doses	ChAdOx1	0	9
February	2022-02-01	Male	25	No	No	No	Two doses	BNT162b2	0	2023-07-27
February	2022-02-01	Female	21	No	No	No	Two doses	BNT162b2	2023-02-01	2023-04-20
February	2022-02-01	Female	24	Yes	No	No	Two doses	ChAdOx1	1	2023-01-01
February	2022-02-01	Male	39	Yes	Yes	No	Two doses	ChAdOx1	0	2023-04-15
February	2022-02-01	Female	51	Yes	Yes	Yes	Three doses	CoronaVac	0	2023-05-18
February	2022-02-01	Male	20	Yes	Yes	Yes	Two doses	BNT162b2	0.4	2023-03-30
February	2022-02-01	Female	46	Yes	No	Yes	Three doses	BNT162b2	2023-02-01	2023-03-31
February	2022-02-01	Female	23	No	No	No	Two doses	BNT162b2	0	2023-09-27
February	2022-02-01	Male	51	No	Yes	Yes	Two doses	ChAdOx1	0	2023-04-28
February	2022-02-01	Male	23	No	Yes	No	Two doses	BNT162b2	0	2023-08-25
February	2022-02-01	Male	39	Yes	Yes	No	Two doses	ChAdOx1	0	40.8
February	2022-02-01	Male	21	No	No	No	Two doses	CoronaVac	0.4	2023-03-29
February	2022-02-01	Female	30	No	Yes	No	Two doses	BNT162b2	2023-08-01	43.7
February	2022-02-01	Male	57	No	No	No	Three doses	BNT162b2	0.6	2023-05-27
February	2022-02-01	Male	22	No	No	No	Two doses	BNT162b2	0.1	31.4
February	2022-02-01	Female	42	Yes	No	Yes	Three doses	CoronaVac. BNT162b2	1	2023-07-24
February	2022-02-01	Female	49	No	No	Yes	Three doses	BNT162b2	0.5	33.2
February	2022-02-01	Female	23	No	No	No	Two doses	BNT162b2	0.3	2023-04-22
February	2022-02-01	Female	25	No	Yes	No	Two doses	BNT162b2	0.1	35
February	2022-02-01	Female	21	No	No	Yes	Two doses	BNT162b2	0	37.7
February	2022-02-01	Female	24	No	Yes	No	Two doses	ChAdOx1	0	2023-07-06
February	2022-02-01	Male	22	No	No	Yes	Two doses	BNT162b2	0	42
February	2022-02-01	Male	23	No	No	Yes	Two doses	BNT162b2	0	2023-07-22
February	2022-02-01	Female	25	No	Yes	Yes	Two doses	ChAdOx1	0	2023-09-18
February	2022-02-01	Male	20	No	Yes	No	Two doses	BNT162b2	0	2023-08-19
February	2022-02-01	Male	51	No	No	Yes	Two doses	ChAdOx1	0.8	2023-06-20
February	2022-02-01	Female	21	Yes	Yes	Yes	Two doses	ChAdOx1	0.3	0.4
February	2022-02-01	Male	36	Yes	Yes	Yes	Three doses	BNT162b2. ChAdOx1	0	2023-03-24
February	2022-02-01	Female	29	Yes	Yes	No	Two doses	BNT162b2	0.2	20
February	2022-02-01	Male	60	No	Yes	No	Two doses	BNT162b2	0	2023-01-22
February	2022-02-01	Female	69	Yes	No	Yes	Three doses	BNT162b2. ChAdOx1	0	28
February	2022-02-01	Male	23	No	No	No	Two doses	BNT162b2	0	2023-06-20
February	2022-02-01	Male	21	No	No	No	Two doses	BNT162b2	0.1	24
February	2022-02-01	Male	20	No	No	No	Two doses	BNT162b2	0.1	2023-06-17
February	2022-02-01	Male	20	No	Yes	No	Two doses	CoronaVac	0.1	41.7
February	2022-02-01	Male	21	No	No	No	Two doses	ChAdOx1	0.2	2023-01-31
February	2022-02-01	Female	40	Yes	Yes	No	Two doses	ChAdOx1	2023-04-02	2023-03-16
February	2022-02-01	Female	63	Yes	Yes	Yes	Two doses	ChAdOx1	0.1	2023-03-26
February	2022-02-01	Male	54	No	No	Yes	Three doses	BNT162b2. ChAdOx1	0.4	34.8
February	2022-02-01	Female	48	No	Yes	No	Three doses	BNT162b2	0.1	36.4
February	2022-02-01	Male	22	No	No	Yes	Two doses	BNT162b2	0	39
February	2022-02-01	Male	30	Yes	No	No	Two doses	BNT162b2	2	2023-05-21
February	2022-02-01	Female	58	No	No	No	Three doses	CoronaVac. BNT162b2	0.2	24
February	2022-02-01	Male	40	No	No	Yes	Three doses	BNT162b2. ChAdOx1	0	2023-04-29
February	2022-02-01	Male	21	Yes	No	No	Two doses	BNT162b2	0.9	2023-06-27
February	2022-02-01	Male	49	No	Yes	No	Two doses	ChAdOx1	0	42.8
February	2022-02-01	Female	32	Yes	No	No	Two doses	ChAdOx1	2023-02-02	2023-02-21
February	2022-02-01	Male	21	No	No	Yes	Two doses	BNT162b2	0	34.9
February	2022-02-01	Female	40	Yes	No	No	Three doses	BNT162b2. ChAdOx1	0.2	2023-07-18
February	2022-02-01	Male	34	Yes	No	No	Two doses	ChAdOx1	0	2023-04-18
February	2022-02-01	Female	40	Yes	Yes	No	Three doses	BNT162b2. ChAdOx1	2023-08-06	2023-05-09
February	2022-02-01	Male	23	No	No	Yes	Two doses	BNT162b2	0	2023-03-16
February	2022-02-01	Female	32	Yes	No	No	Three doses	BNT162b2. ChAdOx1	0.9	2023-08-19
February	2022-02-01	Female	56	No	Yes	No	Three doses	BNT162b2. ChAdOx1	0.3	2023-03-07
February	2022-02-01	Female	51	Yes	Yes	Yes	Two doses	BNT162b2	0.1	2023-07-15
February	2022-02-01	Female	56	No	Yes	Yes	Three doses	BNT162b2. ChAdOx1	2023-06-03	2023-05-05
February	2022-02-01	Female	30	No	No	Yes	Two doses	BNT162b2	0	2023-09-19
February	2022-02-01	Male	49	Yes	No	Yes	Two doses	ChAdOx1	0	16
February	2022-02-01	Male	45	Yes	Yes	Yes	Three doses	BNT162b2. ChAdOx1	0.9	2023-05-26
February	2022-02-01	Female	26	Yes	No	Yes	Two doses	BNT162b2	0	40.3
February	2022-02-01	Female	21	No	No	Yes	Two doses	BNT162b2	0	2023-06-21
February	2022-02-01	Male	24	Yes	Yes	Yes	Two doses	BNT162b2	0	2023-07-21
February	2022-02-01	Female	35	Yes	Yes	No	Two doses	ChAdOx1	2023-03-01	2023-04-22
February	2022-02-01	Male	60	Yes	No	Yes	Two doses	ChAdOx1	0	2023-08-31
February	2022-02-01	Male	22	No	No	Yes	Three doses	ChAdOx1	0	2023-07-18
February	2022-02-01	Male	27	Yes	No	Yes	Two doses	ChAdOx1	2023-02-01	2023-02-02
February	2022-02-01	Male	24	Yes	No	No	Two doses	BNT162b2	0.8	2023-08-23
February	2022-02-01	Female	38	Yes	Yes	Yes	Two doses	ChAdOx1	2023-03-03	2023-09-03
February	2022-02-01	Female	24	No	No	No	Two doses	BNT162b2	0.1	22
February	2022-02-01	Male	20	No	No	Yes	Three doses	BNT162b2	0	2023-06-26
February	2022-02-01	Female	38	Yes	No	No	00:00:00	CoronaVac. ChAdOx1	2023-06-08	14
February	2022-02-01	Female	30	No	Yes	No	Three doses	BNT162b2	0	2023-09-24
February	2022-02-01	Male	44	Yes	Yes	No	Three doses	BNT162b2	2023-01-02	2023-06-21
February	2022-02-01	Female	48	No	Yes	No	Three doses	BNT162b2	0.8	2023-01-16
February	2022-02-01	Female	49	Yes	Yes	No	Three doses	BNT162b2	0.7	2023-03-16
February	2022-02-01	Male	21	Yes	Yes	No	Two doses	BNT162b2	0.3	2023-01-25
February	2022-02-01	Male	25	No	No	No	Two doses	Ad26.COV2.S	0.2	2023-06-20
February	2022-02-01	Female	21	Yes	Yes	No	Two doses	BNT162b2	0	2023-06-24
February	2022-02-01	Female	23	Yes	No	No	Two doses	BNT162b2	0.2	2023-07-24
February	2022-02-01	Female	30	No	Yes	Yes	Two doses	ChAdOx1	0.1	38.4
February	2022-02-01	Male	20	Yes	No	Yes	Two doses	BNT162b2	2023-02-01	2023-01-22
February	2022-02-01	Male	52	No	No	Yes	Three doses	ChAdOx1	0.6	21
February	2022-02-01	Female	21	Yes	No	Yes	Two doses	BNT162b2. Ad26.COV2.S	2023-04-01	2023-04-19
February	2022-02-01	Female	35	No	No	No	Two doses	ChAdOx1	0.9	2023-05-07
February	2022-02-01	Male	48	Yes	Yes	Yes	Two doses	ChAdOx1	2023-09-01	2023-05-18
February	2022-02-01	Male	34	No	Yes	No	Three doses	BNT162b2	0.6	2023-09-26
February	2022-02-01	Female	27	Yes	Yes	No	Three doses	BNT162b2	0.2	2023-05-28
February	2022-02-01	Male	26	Yes	No	Yes	Two doses	BNT162b2	0.2	2023-06-19
February	2022-02-01	Female	44	No	No	Yes	Three doses	BNT162b2. ChAdOx1	0.1	2023-04-20
February	2022-02-01	Male	28	Yes	Yes	Yes	Two doses	ChAdOx1	0.1	2023-06-30
February	2022-02-01	Female	33	Yes	Yes	Yes	Two doses	ChAdOx1	2023-02-02	32.7
February	2022-02-01	Male	23	Yes	No	Yes	Two doses	BNT162b2	2023-01-01	30
February	2022-02-01	Female	21	No	No	No	Two doses	CoronaVac	0	2023-07-04
February	2022-02-01	Female	45	Yes	Yes	Yes	Two doses	ChAdOx1	0.3	35.8
February	2022-02-01	Female	40	Yes	Yes	Yes	Three doses	ChAdOx1	0	2023-04-17
February	2022-02-01	Female	29	No	Yes	Yes	Three doses	BNT162b2. ChAdOx1	0.3	2023-04-21
February	2022-02-01	Female	49	Yes	No	No	Three doses	BNT162b2. ChAdOx1	2023-09-03	2023-05-13
February	2022-02-01	Male	40	No	Yes	No	Three doses	BNT162b2. ChAdOx1	0	2023-06-19
February	2022-02-01	Female	41	Yes	No	No	Two doses	ChAdOx1	0.2	2023-07-24
February	2022-02-01	Female	21	No	No	No	Two doses	BNT162b2	0	2023-02-19
February	2022-02-01	Male	26	No	No	Yes	Two doses	BNT162b2	0.8	31.9
February	2022-02-01	Male	37	Yes	No	No	Two doses	Ad26.COV2.S	0.9	2023-01-30
February	2022-02-01	Female	43	Yes	Yes	No	Three doses	BNT162b2	0.4	2023-03-21
February	2022-02-01	Male	20	Yes	No	Yes	Two doses	BNT162b2	0.2	2023-04-24
February	2022-02-01	Female	23	No	No	No	Two doses	ChAdOx1	0.1	19
February	2022-02-01	Female	32	No	Yes	No	Three doses	BNT162b2. ChAdOx1	2023-08-01	2023-09-20
February	2022-02-01	Male	30	No	No	No	Two doses	ChAdOx1	2023-03-02	2023-06-28
February	2022-02-01	Female	45	No	Yes	Yes	Two doses	ChAdOx1	1	2023-08-23
February	2022-02-01	Female	20	Yes	No	No	Two doses	BNT162b2	0	2023-09-07
February	2022-02-01	Female	24	No	No	Yes	Two doses	BNT162b2	0	17
February	2022-02-01	Male	23	No	Yes	No	Two doses	BNT162b2	0.4	2023-06-22
February	2022-02-01	Female	27	No	No	No	Two doses	ChAdOx1	0	33.6
February	2022-02-01	Male	45	No	Yes	No	Two doses	BNT162b2	0	23
February	2022-02-01	Male	21	Yes	Yes	No	Two doses	BNT162b2	0	2023-02-23
February	2022-02-01	Male	29	Yes	No	No	Two doses	BNT162b2	0	2023-07-22
February	2022-02-01	Female	33	Yes	Yes	Yes	Three doses	BNT162b2	0.4	23
February	2022-02-01	Female	24	Yes	Yes	Yes	Two doses	BNT162b2	0.3	2023-02-24
February	2022-02-01	Male	46	Yes	No	Yes	Two doses	BNT162b2	2023-04-01	2023-07-21
February	2022-02-01	Female	25	Yes	Yes	Yes	Three doses	CoronaVac. BNT162b2	0.2	40.6
February	2022-02-01	Male	48	No	Yes	Yes	Three doses	BNT162b2. ChAdOx1	2023-03-02	2023-03-19
February	2022-02-01	Female	49	Yes	No	No	Three doses	BNT162b2. ChAdOx1	0.2	2023-07-24
February	2022-02-01	Male	23	No	No	No	Two doses	BNT162b2	0.6	2023-02-23
February	2022-02-01	Male	26	No	Yes	Yes	Two doses	BNT162b2	0.8	2023-06-21
February	2022-02-01	Female	42	No	Yes	No	Three doses	BNT162b2	0.5	2023-03-23
February	2022-02-01	Female	21	No	No	Yes	Two doses	BNT162b2	2023-04-01	2023-07-31
February	2022-02-01	Male	27	No	Yes	No	Two doses	BNT162b2	0	2023-04-23
February	2022-02-01	Male	22	No	No	Yes	Two doses	BNT162b2	0	2023-02-25
February	2022-02-01	Female	26	Yes	No	No	Two doses	BNT162b2	2023-02-01	2023-05-31
February	2022-02-01	Male	34	No	Yes	No	Two doses	BNT162b2	0	2023-04-17
February	2022-02-01	Male	27	No	Yes	No	Three doses	CoronaVac. BNT162b2	0	2023-02-26
February	2022-02-01	Male	23	No	No	Yes	Two doses	BNT162b2	0	2023-03-17
February	2022-02-01	Male	59	No	No	No	Three doses	BNT162b2. ChAdOx1	0.1	2023-06-21
February	2022-02-01	Male	23	No	No	No	Two doses	BNT162b2	0	2023-06-17
February	2022-02-01	Male	22	No	Yes	No	Two doses	BNT162b2	0	2023-05-18
February	2022-02-01	Male	53	Yes	No	No	Three doses	BNT162b2. ChAdOx1	0	2023-06-28
February	2022-02-01	Male	23	No	No	Yes	Two doses	BNT162b2	2023-01-02	32.1
February	2022-02-01	Male	21	No	No	No	Two doses	ChAdOx1	0	23
February	2022-02-01	Male	23	No	No	No	Two doses	BNT162b2	0.4	2023-09-16
February	2022-02-01	Male	48	No	Yes	No	Three doses	BNT162b2. ChAdOx1	0	2023-06-18
February	2022-02-01	Female	20	Yes	No	No	Two doses	CoronaVac	0.2	0.5
February	2022-02-01	Female	45	No	No	Yes	Three doses	ChAdOx1	2023-02-01	2023-03-22
February	2022-02-01	Male	44	No	Yes	Yes	Three doses	BNT162b2. ChAdOx1	0.2	2023-09-20
February	2022-02-01	Male	49	Yes	No	No	Two doses	ChAdOx1	0.7	2023-07-18
February	2022-02-01	Male	22	No	No	No	Two doses	BNT162b2	0.5	2023-01-23
February	2022-02-01	Male	22	No	No	Yes	Two doses	BNT162b2	0.2	34.5
February	2022-02-01	Female	23	Yes	No	No	Two doses	CoronaVac	0.2	36.7
February	2022-02-01	Female	21	No	No	Yes	Two doses	BNT162b2	0	2023-02-23
February	2022-02-01	Male	21	No	No	No	Two doses	BNT162b2	0.3	2023-08-20
February	2022-02-01	Female	33	Yes	Yes	Yes	Two doses	ChAdOx1	0.1	2023-05-13
February	2022-02-01	Female	20	No	No	Yes	Two doses	BNT162b2	0	35.9
February	2022-02-03	Female	36	No	Yes	No	Three doses	BNT162b2. ChAdOx1	2023-02-01	43.3
February	2022-02-03	Male	25	No	No	No	Three doses	BNT162b2. ChAdOx1	2023-02-03	2023-06-22
February	2022-02-03	Female	23	Yes	Yes	Yes	Three doses	CoronaVac. BNT162b2	2023-03-01	2023-09-19
February	2022-02-03	Male	22	Yes	Yes	No	Two doses	BNT162b2	2023-03-02	2023-02-24
February	2022-02-03	Female	51	Yes	Yes	No	Two doses	ChAdOx1	2023-04-04	2023-08-23
February	2022-02-03	Male	47	No	Yes	No	Two doses	ChAdOx1	2023-05-05	2023-07-23
February	2022-02-03	Male	55	No	No	Yes	Three doses	BNT162b2. ChAdOx1	2023-06-02	18
February	2022-02-03	Female	40	No	Yes	No	Three doses	BNT162b2. ChAdOx1	2023-08-01	2023-01-28
February	2022-02-03	Male	41	Yes	No	No	Three doses	BNT162b2. ChAdOx1	2023-08-02	31.4
February	2022-02-03	Female	22	No	No	Yes	Two doses	BNT162b2	2023-08-05	2023-01-28
February	2022-02-03	Female	48	Yes	Yes	No	Three doses	BNT162b2. ChAdOx1	2023-08-05	0.6
February	2022-02-03	Male	23	Yes	No	Yes	Two doses	BNT162b2	2023-09-01	47.7
February	2022-02-03	Female	28	No	No	Yes	Two doses	BNT162b2	2023-09-02	19
February	2022-02-03	Male	57	No	No	No	Three doses	BNT162b2. ChAdOx1	2023-09-04	2023-07-10
February	2022-02-03	Male	22	Yes	Yes	Yes	Three doses	CoronaVac. BNT162b2	2023-09-05	43.6
February	2022-02-03	Female	24	No	Yes	Yes	Two doses	BNT162b2	0	2023-06-22
February	2022-02-03	Female	27	No	No	No	Two doses	ChAdOx1	0	25
February	2022-02-03	Female	25	No	Yes	No	Two doses	BNT162b2	0	2023-08-23
February	2022-02-03	Male	21	No	No	No	Two doses	BNT162b2	0	2023-02-19
February	2022-02-03	Female	31	No	Yes	Yes	Three doses	BNT162b2. ChAdOx1	0	2023-04-08
February	2022-02-03	Male	24	Yes	No	Yes	Two doses	BNT162b2	0	2023-04-25
February	2022-02-03	Male	23	No	No	Yes	Two doses	BNT162b2	0	2023-01-17
February	2022-02-03	Female	32	Yes	No	No	Two doses	ChAdOx1	0	2023-05-22
February	2022-02-03	Female	23	No	Yes	No	Two doses	BNT162b2	0	2023-05-30
February	2022-02-03	Female	27	No	No	No	Two doses	BNT162b2	0	2023-03-19
February	2022-02-03	Female	24	No	No	No	Three doses	BNT162b2. ChAdOx1	0	31.2
February	2022-02-03	Male	24	No	No	No	Two doses	BNT162b2	0	2023-02-28
February	2022-02-03	Male	28	No	Yes	No	Two doses	ChAdOx1	0	2023-01-18
February	2022-02-03	Male	22	No	No	No	Two doses	BNT162b2	0	2023-08-18
February	2022-02-03	Male	29	Yes	No	No	Two doses	BNT162b2	0	27
February	2022-02-03	Male	24	No	Yes	No	Two doses	BNT162b2	0	2023-07-19
February	2022-02-03	Male	27	No	Yes	Yes	Two doses	BNT162b2	0	40.3
February	2022-02-03	Male	24	No	No	Yes	Two doses	BNT162b2	0	2023-07-18
February	2022-02-03	Male	27	Yes	No	Yes	Three doses	BNT162b2. Ad26.COV2.S	0	2023-02-17
February	2022-02-03	Male	26	No	Yes	No	Two doses	BNT162b2	0.1	2023-09-27
February	2022-02-03	Female	43	No	Yes	No	Three doses	BNT162b2	0.1	2023-09-25
February	2022-02-03	Female	24	No	Yes	Yes	Two doses	BNT162b2	0.1	2023-04-30
February	2022-02-03	Female	21	No	Yes	Yes	Three doses	BNT162b2	0.1	2023-01-19
February	2022-02-03	Female	45	No	Yes	Yes	Three doses	BNT162b2. ChAdOx1	0.1	2023-04-20
February	2022-02-03	Female	42	No	No	Yes	Two doses	BNT162b2	0.1	2023-07-10
February	2022-02-03	Male	25	Yes	No	No	Two doses	BNT162b2	0.2	2023-07-26
February	2022-02-03	Female	23	No	No	Yes	Two doses	BNT162b2	0.2	2023-03-18
February	2022-02-03	Male	44	Yes	No	Yes	Three doses	BNT162b2. ChAdOx1	0.2	2023-08-27
February	2022-02-03	Male	21	No	Yes	Yes	Two doses	BNT162b2	0.2	34.8
February	2022-02-03	Female	31	Yes	No	Yes	Two doses	CoronaVac	0.2	2023-02-20
February	2022-02-03	Male	25	No	No	No	Two doses	CoronaVac	0.3	2023-03-08
February	2022-02-03	Female	48	No	Yes	Yes	Three doses	BNT162b2. ChAdOx1	0.3	2023-05-23
February	2022-02-03	Male	28	No	Yes	No	Two doses	BNT162b2	0.3	34.7
February	2022-02-03	Male	23	No	No	No	Two doses	ChAdOx1	0.3	31.6
February	2022-02-03	Female	27	Yes	No	No	Two doses	BNT162b2	0.3	2023-01-24
February	2022-02-03	Male	23	Yes	No	Yes	Two doses	CoronaVac	0.3	31.2
February	2022-02-03	Female	22	Yes	Yes	No	Two doses	BNT162b2	0.4	2023-09-22
February	2022-02-03	Female	38	Yes	No	Yes	Two doses	BNT162b2	0.4	2023-05-19
February	2022-02-03	Male	23	No	Yes	No	Two doses	BNT162b2	0.4	16
February	2022-02-03	Female	43	No	No	No	Two doses	BNT162b2	0.4	2023-06-12
February	2022-02-03	Female	23	No	Yes	Yes	Two doses	BNT162b2	0.4	2023-06-17
February	2022-02-03	Male	21	No	Yes	No	Two doses	BNT162b2	0.5	2023-05-18
February	2022-02-03	Male	22	No	No	No	Three doses	CoronaVac. BNT162b2	0.5	2023-01-12
February	2022-02-03	Female	52	Yes	No	No	Three doses	CoronaVac. BNT162b2	0.6	2023-03-24
February	2022-02-03	Male	25	No	No	Yes	Two doses	BNT162b2	0.6	2023-06-23
February	2022-02-03	Female	22	No	Yes	No	Two doses	BNT162b2	0.7	2023-07-26
February	2022-02-03	Female	56	No	Yes	No	Three doses	BNT162b2. ChAdOx1	0.7	2023-07-25
February	2022-02-03	Male	22	No	Yes	No	Two doses	BNT162b2	0.8	2023-02-18
February	2022-02-03	Female	53	Yes	Yes	No	Three doses	BNT162b2. ChAdOx1	0.8	2023-01-22
February	2022-02-03	Female	23	No	No	Yes	Two doses	BNT162b2	0.8	2023-08-28
February	2022-02-03	Male	27	Yes	No	No	Two doses	BNT162b2	0.8	2023-08-19
February	2022-02-09	Female	59	No	No	No	Three doses	BNT162b2. ChAdOx1	2023-01-06	2023-02-16
February	2022-02-09	Female	21	No	Yes	Yes	Two doses	BNT162b2	2023-02-01	33.9
February	2022-02-09	Male	35	No	No	Yes	Three doses	BNT162b2. ChAdOx1	2023-02-01	2023-03-18
February	2022-02-09	Male	42	No	No	Yes	Three doses	BNT162b2. ChAdOx1	2023-02-01	2023-07-25
February	2022-02-09	Female	30	Yes	No	No	Three doses	BNT162b2. ChAdOx1	2023-02-01	36.8
February	2022-02-09	Female	23	No	No	Yes	Two doses	BNT162b2	2023-02-01	2023-05-19
February	2022-02-09	Female	23	No	No	No	Three doses	BNT162b2. ChAdOx1	2023-02-01	2023-09-28
February	2022-02-09	Female	26	No	No	No	Two doses	BNT162b2	2023-03-02	2023-02-28
February	2022-02-09	Female	41	No	Yes	No	Three doses	BNT162b2	2023-03-03	2023-08-18
February	2022-02-09	Female	53	No	No	No	Three doses	ChAdOx1	2023-03-03	2023-07-30
February	2022-02-09	Male	22	No	No	Yes	Two doses	BNT162b2	2023-05-06	2023-06-21
February	2022-02-09	Male	56	No	No	No	Three doses	BNT162b2. ChAdOx1	2023-05-10	2
February	2022-02-09	Female	26	No	No	No	Three doses	CoronaVac. BNT162b2	2023-07-03	2023-05-26
February	2022-02-09	Female	40	Yes	No	No	Three doses	BNT162b2. ChAdOx1	2023-07-05	2023-05-14
February	2022-02-09	Male	37	Yes	No	Yes	Three doses	BNT162b2. ChAdOx1	2023-07-09	2023-03-07
February	2022-02-09	Female	34	No	No	Yes	Two doses	ChAdOx1	2023-08-03	2023-08-06
February	2022-02-09	Female	21	No	No	Yes	Two doses	BNT162b2	2023-09-02	2023-07-21
February	2022-02-09	Male	50	No	No	No	Three doses	BNT162b2. ChAdOx1	2023-09-06	2023-07-16
February	2022-02-09	Female	20	No	No	Yes	Two doses	BNT162b2	0	2023-05-30
February	2022-02-09	Male	20	No	No	Yes	Two doses	BNT162b2	0	32.8
February	2022-02-09	Male	37	No	No	No	Three doses	BNT162b2. ChAdOx1	0	2023-08-18
February	2022-02-09	Male	20	No	Yes	No	Two doses	CoronaVac	0	2023-09-07
February	2022-02-09	Male	37	No	No	No	Three doses	BNT162b2. ChAdOx1	0	2023-09-26
February	2022-02-09	Female	19	Yes	No	Yes	Two doses	BNT162b2	0	31.4
February	2022-02-09	Male	22	No	No	No	Two doses	BNT162b2	0	2023-08-30
February	2022-02-09	Male	57	No	No	Yes	Three doses	BNT162b2. ChAdOx1	0	2023-06-26
February	2022-02-09	Female	24	No	No	Yes	Two doses	BNT162b2	0	2023-01-24
February	2022-02-09	Male	50	No	Yes	Yes	Three doses	ChAdOx1	0	2023-09-28
February	2022-02-09	Female	22	No	No	No	Two doses	BNT162b2	0	2023-07-26
February	2022-02-09	Female	20	No	No	No	Two doses	CoronaVac	0	2023-02-10
February	2022-02-09	Female	22	Yes	No	Yes	Three doses	CoronaVac. BNT162b2	0	31
February	2022-02-09	Male	31	No	No	Yes	Two doses	BNT162b2	0.1	2023-09-30
February	2022-02-09	Female	20	Yes	No	Yes	Two doses	BNT162b2	0.1	2023-05-15
February	2022-02-09	Female	20	No	No	Yes	Two doses	BNT162b2	0.1	29
February	2022-02-09	Female	21	No	No	Yes	Two doses	BNT162b2	0.1	37.8
February	2022-02-09	Male	24	Yes	No	Yes	Two doses	BNT162b2	0.1	2023-06-21
February	2022-02-09	Male	25	No	No	Yes	Two doses	BNT162b2	0.1	2023-01-27
February	2022-02-09	Male	21	No	No	No	Two doses	CoronaVac	0.1	33.9
February	2022-02-09	Female	22	No	No	No	Two doses	BNT162b2	0.1	2023-04-24
February	2022-02-09	Male	25	Yes	No	No	Two doses	BNT162b2	0.1	2023-06-27
February	2022-02-09	Female	45	No	No	No	Three doses	BNT162b2. ChAdOx1	0.2	2023-01-22
February	2022-02-09	Female	21	No	No	Yes	Two doses	BNT162b2	0.2	2023-04-17
February	2022-02-09	Female	23	No	No	No	Two doses	BNT162b2	0.2	2023-09-26
February	2022-02-09	Female	24	No	No	No	Two doses	BNT162b2	0.2	2023-01-29
February	2022-02-09	Female	24	No	Yes	Yes	Three doses	CoronaVac. BNT162b2	0.2	27
February	2022-02-09	Female	23	No	No	Yes	Two doses	CoronaVac	0.2	41.7
February	2022-02-09	Male	47	No	Yes	No	Three doses	BNT162b2	0.2	2023-06-25
February	2022-02-09	Female	62	No	Yes	No	Three doses	CoronaVac. BNT162b2	0.3	2023-03-24
February	2022-02-09	Male	20	No	No	No	Two doses	BNT162b2	0.3	2023-05-16
February	2022-02-09	Female	30	No	No	Yes	Three doses	CoronaVac. BNT162b2	0.3	2023-07-21
February	2022-02-09	Male	45	No	No	No	Two doses	BNT162b2	0.3	2023-09-02
February	2022-02-09	Male	20	No	Yes	Yes	Two doses	ChAdOx1	0.4	35.8
February	2022-02-09	Female	23	No	No	No	Two doses	CoronaVac	0.4	2023-08-11
February	2022-02-09	Female	20	No	Yes	No	Two doses	BNT162b2	0.4	21
February	2022-02-09	Male	43	No	Yes	Yes	Three doses	BNT162b2. ChAdOx1	0.4	26
February	2022-02-09	Female	56	No	Yes	Yes	Three doses	BNT162b2. ChAdOx1	0.4	32.4
February	2022-02-09	Female	21	No	Yes	No	Three doses	CoronaVac. BNT162b2	0.5	35.7
February	2022-02-09	Male	48	No	No	Yes	Three doses	BNT162b2. ChAdOx1	0.5	32.4
February	2022-02-09	Male	23	No	Yes	Yes	Three doses	CoronaVac. BNT162b2	0.5	32.3
February	2022-02-09	Female	23	No	No	No	Two doses	CoronaVac	0.5	34.1
February	2022-02-09	Female	21	Yes	No	Yes	Two doses	BNT162b2	0.6	35.8
February	2022-02-09	Male	37	No	No	Yes	Three doses	BNT162b2. ChAdOx1	0.6	2023-03-25
February	2022-02-09	Female	21	No	Yes	No	Two doses	BNT162b2	0.6	2023-07-20
February	2022-02-09	Female	20	No	No	No	Two doses	BNT162b2	0.6	2023-08-31
February	2022-02-09	Female	44	Yes	Yes	No	Three doses	BNT162b2. ChAdOx1	0.6	2023-02-21
February	2022-02-09	Female	21	No	No	No	Two doses	CoronaVac	0.6	39
February	2022-02-09	Female	23	No	No	No	Two doses	BNT162b2	0.7	2023-02-21
February	2022-02-09	Female	36	No	Yes	No	Three doses	CoronaVac. BNT162b2	0.7	2023-06-24
February	2022-02-09	Male	59	No	No	Yes	Three doses	BNT162b2. ChAdOx1	0.7	2023-04-21
February	2022-02-09	Female	32	No	No	No	Two doses	ChAdOx1	0.7	2023-01-28
February	2022-02-09	Female	33	No	No	No	Three doses	BNT162b2. ChAdOx1	0.8	37
February	2022-02-09	Female	41	No	No	Yes	Two doses	ChAdOx1	0.8	2023-07-20
February	2022-02-09	Female	20	No	No	No	Two doses	BNT162b2	0.8	2023-01-24
February	2022-02-09	Female	31	No	No	Yes	Two doses	BNT162b2	3	33.4
February	2022-02-15	Female	37	No	No	No	Three doses	BNT162b2. ChAdOx1	2023-01-06	2023-07-11
February	2022-02-15	Male	21	No	No	Yes	Two doses	BNT162b2	2023-03-01	2023-03-31
February	2022-02-15	Male	48	No	No	No	Two doses	BNT162b2	2023-04-01	2023-08-19
February	2022-02-15	Female	42	Yes	No	No	Two doses	CoronaVac	2023-05-02	2023-06-25
February	2022-02-15	Female	40	Yes	Yes	No	Three doses	BNT162b2. ChAdOx1	2023-06-01	2023-04-24
February	2022-02-15	Female	38	Yes	Yes	Yes	Two doses	ChAdOx1	2023-09-03	2023-09-20
February	2022-02-15	Female	19	No	No	No	Two doses	BNT162b2	0	2023-09-25
February	2022-02-15	Female	47	Yes	Yes	Yes	Two doses	ChAdOx1	0	2023-09-10
February	2022-02-15	Male	44	No	No	No	Two doses	BNT162b2	0	2023-08-25
February	2022-02-15	Female	24	No	No	No	Two doses	BNT162b2	0	2023-09-20
February	2022-02-15	Female	67	No	No	Yes	Three doses	CoronaVac. BNT162b2	0	2023-07-08
February	2022-02-15	Male	20	No	No	No	Two doses	BNT162b2	0	2023-04-24
February	2022-02-15	Female	24	Yes	Yes	No	Three doses	BNT162b2	0	20
February	2022-02-15	Male	46	No	No	No	Three doses	CoronaVac. BNT162b2	0	2023-03-25
February	2022-02-15	Male	22	No	Yes	No	Two doses	BNT162b2	0.1	2023-09-26
February	2022-02-15	Male	21	No	Yes	No	Two doses	BNT162b2	0.1	2023-07-24
February	2022-02-15	Male	22	No	No	Yes	Two doses	BNT162b2	0.1	34.6
February	2022-02-15	Male	30	No	Yes	No	Two doses	CoronaVac	0.2	32.1
February	2022-02-15	Female	53	No	No	No	Two doses	ChAdOx1	0.2	2023-05-30
February	2022-02-15	Male	25	No	Yes	Yes	Two doses	BNT162b2	0.2	2023-05-22
February	2022-02-15	Female	23	No	No	Yes	Two doses	BNT162b2	0.3	2023-03-24
February	2022-02-15	Male	22	No	Yes	Yes	Two doses	BNT162b2	0.3	36.2
February	2022-02-15	Male	29	Yes	Yes	Yes	Two doses	ChAdOx1	0.4	26
February	2022-02-15	Male	33	Yes	Yes	Yes	Three doses	CoronaVac. BNT162b2	0.4	2023-07-28
February	2022-02-15	Female	21	No	Yes	Yes	Two doses	BNT162b2	0.4	35
February	2022-02-15	Male	22	No	Yes	Yes	Two doses	BNT162b2	0.4	2023-08-27
February	2022-02-15	Female	25	No	Yes	Yes	Two doses	BNT162b2	0.4	2023-01-31
February	2022-02-15	Male	23	No	No	Yes	Three doses	BNT162b2	0.5	2023-06-20
February	2022-02-15	Male	22	No	No	Yes	Two doses	BNT162b2	0.5	2023-09-28
February	2022-02-15	Male	25	No	No	Yes	Three doses	BNT162b2	0.5	2023-01-25
February	2022-02-15	Female	23	No	Yes	Yes	Three doses	CoronaVac. BNT162b2	0.6	2023-07-28
February	2022-02-15	Male	41	No	Yes	Yes	Three doses	BNT162b2. ChAdOx1	0.6	2023-05-26
February	2022-02-15	Female	25	Yes	Yes	No	Two doses	BNT162b2	0.6	2023-05-27
February	2022-02-15	Female	22	Yes	No	No	Two doses	BNT162b2	0.6	2023-04-20
February	2022-02-15	Male	25	No	No	No	Two doses	BNT162b2	0.6	2023-02-26
February	2022-02-15	Female	20	No	No	No	Two doses	BNT162b2	0.7	31.6
February	2022-02-15	Female	29	Yes	Yes	Yes	Two doses	ChAdOx1	0.7	2023-02-21
February	2022-02-15	Female	23	No	No	No	Two doses	BNT162b2	0.8	2023-01-23
February	2022-02-15	Female	27	No	No	Yes	Three doses	CoronaVac. BNT162b2	0.8	29.2
February	2022-02-15	Male	25	Yes	No	Yes	Two doses	BNT162b2	0.8	2023-05-29
February	2022-02-15	Male	21	No	No	Yes	Two doses	BNT162b2	0.8	32
February	2022-02-15	Female	23	No	Yes	Yes	Two doses	BNT162b2	0.8	2023-03-26
February	2022-02-15	Female	24	No	No	Yes	Two doses	ChAdOx1	0.8	2023-01-28
February	2022-02-15	Female	24	No	Yes	No	Two doses	ChAdOx1	0.8	2023-08-25
February	2022-02-15	Male	22	No	No	No	Two doses	ChAdOx1	3	2023-03-22
February	2022-02-17	Female	22	No	Yes	No	Two doses	CoronaVac	3	32.7
February	2022-02-17	Female	24	No	Yes	No	Three doses	BNT162b2	0.1	2023-01-19
February	2022-02-17	Male	27	No	No	Yes	Three doses	ChAdOx1	4	2023-02-09
February	2022-02-17	Male	23	No	No	Yes	Three doses	BNT162b2	0.1	2023-01-26
February	2022-02-17	Male	22	No	Yes	No	Two doses	BNT162b2	0.1	2023-05-09
February	2022-02-17	Male	26	Yes	No	Yes	Two doses	ChAdOx1	0	35.2
February	2022-02-17	Male	56	No	Yes	No	Three doses	BNT162b2. ChAdOx1	2023-03-03	2023-02-04
February	2022-02-17	Female	40	No	No	No	Three doses	CoronaVac. BNT162b2	0.5	2023-07-03
February	2022-02-17	Male	23	Yes	No	No	Three doses	BNT162b2	0	35.7
February	2022-02-17	Female	39	No	No	Yes	Three doses	BNT162b2. ChAdOx1	0.2	39.3
February	2022-02-17	Female	38	No	No	Yes	Three doses	Ad26.COV2.S	2023-06-01	2023-03-09
February	2022-02-17	Male	39	No	No	Yes	Three doses	BNT162b2. ChAdOx1	2023-03-04	2023-07-28
February	2022-02-17	Male	59	Yes	Yes	Yes	Three doses	BNT162b2. ChAdOx1	0.2	2023-02-22
February	2022-02-17	Female	26	No	No	Yes	Three doses	BNT162b2. ChAdOx1	0.3	32
February	2022-02-17	Female	29	No	No	No	Two doses	BNT162b2	2023-01-04	2023-03-22
February	2022-02-17	Female	39	No	Yes	Yes	Two doses	BNT162b2	0.2	2023-06-27
February	2022-02-17	Female	37	Yes	Yes	Yes	Two doses	CoronaVac. BNT162b2	0.2	43.3
February	2022-02-17	Female	39	Yes	No	No	Two doses	ChAdOx1	0.2	2023-09-23
February	2022-02-18	Male	39	No	No	Yes	Two doses	CoronaVac	2023-02-01	35.7
February	2022-02-18	Male	37	No	No	Yes	Two doses	BNT162b2	2023-02-01	31.4
February	2022-02-18	Female	58	No	No	No	Two doses	ChAdOx1	2023-02-01	2023-09-19
February	2022-02-18	Female	42	No	Yes	Yes	Two doses	BNT162b2	2023-02-01	31
February	2022-02-18	Female	46	Yes	No	Yes	Two doses	CoronaVac	2023-03-01	29.2
February	2022-02-18	Male	35	No	Yes	Yes	Two doses	ChAdOx1	2023-06-02	35.2
February	2022-02-18	Male	51	Yes	No	Yes	Three doses	BNT162b2	0	2023-01-31
February	2022-02-18	Male	51	No	No	No	Three doses	BNT162b2	0	2023-05-22
February	2022-02-18	Male	29	No	No	No	Two doses	ChAdOx1	0	40.2
February	2022-02-18	Female	47	No	No	Yes	Two doses	Ad26.COV2.S	0	33.3
February	2022-02-18	Female	43	No	Yes	No	Three doses	BNT162b2. ChAdOx1	0	44.6
February	2022-02-18	Male	47	No	Yes	No	Three doses	BNT162b2	0	2023-03-24
February	2022-02-18	Male	57	No	No	Yes	Two doses	ChAdOx1	0.1	40.5
February	2022-02-18	Female	45	No	Yes	No	Two doses	BNT162b2	0.2	39.2
February	2022-02-18	Male	30	No	No	Yes	Two doses	BNT162b2	0.2	37
February	2022-02-18	Male	44	No	Yes	Yes	Two doses	BNT162b2	0.2	10
February	2022-02-18	Male	20	Yes	Yes	No	Two doses	CoronaVac	0.2	39.3
February	2022-02-18	Male	43	No	No	Yes	Two doses	CoronaVac	0.4	2023-06-12
February	2022-02-18	Female	37	No	Yes	No	Two doses	BNT162b2	0.4	2023-03-30
February	2022-02-18	Male	38	No	No	Yes	One doses	ChAdOx1	0.7	2023-08-19
February	2022-02-18	Female	52	No	No	Yes	Three doses	BNT162b2. ChAdOx1	0.8	16
February	2022-02-18	Male	57	No	Yes	No	Three doses	CoronaVac. BNT162b2	2	2023-09-05
February	2022-02-22	Male	27	Yes	No	No	Three doses	CoronaVac. BNT162b2	2023-02-01	2023-04-25
February	2022-02-22	Female	24	No	No	Yes	Three doses	CoronaVac. Ad26.COV2.S	2023-04-01	28
February	2022-02-22	Female	36	No	Yes	Yes	Three doses	CoronaVac. BNT162b2	2023-06-01	22
February	2022-02-22	Male	48	No	No	Yes	Three doses	BNT162b2. ChAdOx1	2023-08-02	24
February	2022-02-22	Male	44	Yes	Yes	No	Three doses	BNT162b2	0	2023-02-24
February	2022-02-22	Male	26	No	No	No	Two doses	BNT162b2	0	27
February	2022-02-22	Female	32	Yes	Yes	Yes	Two doses	CoronaVac	0	2023-03-31
February	2022-02-22	Male	23	No	Yes	No	Two doses	BNT162b2	0	2023-04-20
February	2022-02-22	Female	23	No	Yes	No	Three doses	CoronaVac. BNT162b2	0	2023-04-20
February	2022-02-22	Male	23	No	No	Yes	Two doses	ChAdOx1	0	2023-06-27
February	2022-02-22	Female	51	No	Yes	Yes	Two doses	BNT162b2	0.2	2023-03-21
February	2022-02-22	Female	24	No	Yes	No	Two doses	ChAdOx1	0.2	2023-01-23
February	2022-02-22	Female	23	No	No	No	Two doses	ChAdOx1	0.2	2023-04-29
February	2022-02-22	Female	56	No	Yes	No	Three doses	BNT162b2. ChAdOx1	0.3	2023-07-22
February	2022-02-22	Female	23	No	Yes	Yes	Three doses	CoronaVac. BNT162b2	0.3	2023-08-29
February	2022-02-22	Female	22	No	Yes	No	Three doses	CoronaVac. BNT162b2	0.4	2023-02-26
February	2022-02-22	Female	22	No	No	No	Three doses	CoronaVac. BNT162b2	0.8	35.1
February	2022-02-22	Female	24	Yes	Yes	No	Two doses	BNT162b2	0.8	2023-06-19
February	2022-02-22	Female	22	No	Yes	No	Three doses	CoronaVac. BNT162b2	0.8	33.5
February	2022-02-23	Female	21	No	No	Yes	Two doses	ChAdOx1	0.1	2023-08-26
February	2022-02-23	Male	23	No	Yes	No	Three doses	BNT162b2	0	31.2
February	2022-02-23	Female	22	No	Yes	No	Two doses	CoronaVac	2023-08-02	32.1
February	2022-02-23	Male	39	Yes	Yes	No	Three doses	BNT162b2. ChAdOx1	0.2	2023-08-16
February	2022-02-23	Female	24	No	Yes	No	Three doses	BNT162b2	0	32.1
February	2022-02-23	Male	20	No	Yes	No	Three doses	CoronaVac. BNT162b2	3	2023-05-21
February	2022-02-23	Male	22	No	No	No	Three doses	BNT162b2. ChAdOx1	0.5	2023-05-16
February	2022-02-23	Male	22	Yes	No	Yes	Three doses	BNT162b2. Ad26.COV2.S	0.8	2023-08-15
February	2022-02-23	Male	22	No	No	No	Two doses	BNT162b2	0.4	35.3
February	2022-02-23	Female	22	No	No	Yes	Three doses	BNT162b2. ChAdOx1	0.6	2023-01-27
February	2022-02-23	Male	25	No	Yes	No	Three doses	BNT162b2. ChAdOx1	0	35.9
February	2022-02-23	Female	25	Yes	No	No	Two doses	BNT162b2	2023-04-03	36.4
February	2022-02-23	Female	20	No	Yes	No	Two doses	BNT162b2	0.8	2023-06-27
February	2022-02-23	Female	20	No	No	No	Three doses	BNT162b2	0	2023-06-25
February	2022-02-23	Male	23	No	No	No	Three doses	BNT162b2. ChAdOx1	0.1	2023-01-27
February	2022-02-23	Female	20	No	No	No	Two doses	BNT162b2	0.4	2023-07-23
February	2022-02-23	Male	21	No	No	Yes	Two doses	BNT162b2	0	24
February	2022-02-23	Female	27	No	No	Yes	Three doses	BNT162b2. Ad26.COV2.S	2023-02-01	2023-08-21
February	2022-02-23	Male	23	Yes	No	Yes	Two doses	CoronaVac	2023-05-01	2023-07-31
February	2022-02-23	Male	24	No	No	Yes	Two doses	CoronaVac	0.1	43.4
February	2022-02-23	Female	50	No	No	No	Three doses	ChAdOx1	2023-02-03	2023-05-15
February	2022-02-23	Male	20	No	No	Yes	Two doses	BNT162b2	0.3	19
February	2022-02-23	Male	21	No	No	Yes	Two doses	BNT162b2	0.1	2023-03-18
February	2022-02-23	Female	23	No	No	Yes	Two doses	BNT162b2	0.3	2023-04-24
February	2022-02-23	Male	23	Yes	No	Yes	Two doses	BNT162b2	0.2	2023-05-15
February	2022-02-23	Female	49	No	No	Yes	Three doses	BNT162b2. ChAdOx1	0	2023-07-22
February	2022-02-23	Female	22	No	No	No	Three doses	CoronaVac. BNT162b2	4	2023-05-15
February	2022-02-23	Female	20	No	No	Yes	Two doses	BNT162b2	0.2	2023-09-26
February	2022-02-23	Male	22	No	No	No	Two doses	BNT162b2	2023-03-06	2023-04-18
February	2022-02-23	Female	23	Yes	No	No	Two doses	BNT162b2	0	2023-09-28
February	2022-02-23	Female	20	No	No	No	Two doses	BNT162b2	0.8	2023-09-21
February	2022-02-23	Male	36	No	No	No	Three doses	BNT162b2. ChAdOx1	0	2023-05-26
February	2022-02-23	Female	23	No	No	No	Three doses	BNT162b2. ChAdOx1	0	2023-03-25
February	2022-02-23	Male	41	No	No	No	Three doses	BNT162b2. ChAdOx1	0	2023-01-19
February	2022-02-23	Male	26	No	No	No	Two doses	BNT162b2	0.1	40.4
February	2022-02-23	Male	25	No	No	No	Two doses	BNT162b2	0.2	2023-04-20
February	2022-02-23	Male	22	No	No	No	Two doses	BNT162b2	0	34.9
February	2022-02-23	Female	21	No	No	Yes	Two doses	BNT162b2	0.4	2023-08-22
February	2022-02-23	Male	31	No	Yes	Yes	Three doses	BNT162b2	0.1	19
February	2022-02-23	Female	23	Yes	No	No	Two doses	BNT162b2	0.1	2023-04-12
February	2022-02-23	Male	22	No	No	No	Two doses	BNT162b2	0.1	2023-01-23
February	2022-02-23	Male	20	No	No	Yes	Two doses	BNT162b2	0.1	2023-04-19
February	2022-02-23	Male	21	No	No	No	Two doses	BNT162b2	2023-02-02	2023-01-25
February	2022-02-23	Female	24	No	No	No	Two doses	BNT162b2	0.2	2023-02-16
February	2022-02-23	Female	25	No	Yes	No	Two doses	CoronaVac	3	2023-08-25
February	2022-02-23	Female	20	No	No	No	Two doses	BNT162b2	0.4	32.4
February	2022-02-23	Male	21	No	No	Yes	Two doses	BNT162b2	0.3	2023-03-24
February	2022-02-23	Female	24	No	No	No	Two doses	ChAdOx1	0	2023-04-29
February	2022-02-23	Male	20	No	No	Yes	Two doses	ChAdOx1	0.1	31
February	2022-02-23	Female	25	No	Yes	Yes	Two doses	BNT162b2	2023-02-01	2023-01-27
February	2022-02-23	Male	24	No	No	Yes	Two doses	ChAdOx1	2023-02-02	2023-01-10
March	2022-03-04	Female	23	No	No	Yes	Three doses	BNT162b2	0	2023-07-26
March	2022-03-04	Female	30	No	Yes	No	Three doses	ChAdOx1	2023-02-01	2023-09-26
March	2022-03-04	Female	20	No	No	No	Three doses	BNT162b2. Ad26.COV2.S	2023-06-01	2023-07-24
March	2022-03-04	Female	56	No	Yes	Yes	Three doses	BNT162b2. ChAdOx1	0	2023-02-23
March	2022-03-04	Male	59	No	No	No	Three doses	BNT162b2. ChAdOx1	0.2	2023-08-28
March	2022-03-04	Male	24	No	No	Yes	Three doses	BNT162b2	0	2023-09-29
March	2022-03-04	Male	32	No	No	No	Two doses	CoronaVac	0.3	2023-08-19
March	2022-03-04	Female	29	No	No	No	Three doses	BNT162b2. ChAdOx1	0.8	2023-06-21
March	2022-03-04	Female	25	No	No	Yes	Two doses	BNT162b2	0	2023-01-21
March	2022-03-04	Male	25	No	No	Yes	Two doses	BNT162b2	0.2	2023-01-30
March	2022-03-04	Female	22	No	No	Yes	Two doses	BNT162b2	0.2	2023-04-26
March	2022-03-04	Female	23	No	No	No	Two doses	BNT162b2	0.1	26
March	2022-03-04	Female	41	No	No	No	Two doses	Ad26.COV2.S	0.1	2023-02-15
March	2022-03-04	Male	46	No	No	No	Two doses	BNT162b2	2023-09-01	2023-02-27
March	2022-03-04	Female	25	No	No	Yes	Three doses	CoronaVac. BNT162b2	0	2023-03-29
March	2022-03-04	Female	20	No	No	No	Two doses	BNT162b2	0	2023-01-20
March	2022-03-04	Female	25	No	Yes	Yes	Three doses	BNT162b2. ChAdOx1	2023-05-01	2023-04-24
March	2022-03-04	Male	22	Yes	Yes	No	Two doses	BNT162b2	0	2023-07-26
March	2022-03-04	Female	24	No	No	Yes	Two doses	ChAdOx1	0.5	2023-02-26
March	2022-03-04	Female	58	No	No	Yes	Three doses	ChAdOx1	2023-04-03	2023-02-23
March	2022-03-04	Female	22	No	No	Yes	Two doses	BNT162b2	0.1	2023-05-21
March	2022-03-04	Female	41	No	Yes	No	Three doses	ChAdOx1	2023-07-03	2023-09-25
March	2022-03-04	Male	27	No	No	No	Three doses	BNT162b2. ChAdOx1	0	29
March	2022-03-04	Male	33	No	No	Yes	Two doses	BNT162b2	2023-02-02	2023-03-22
March	2022-03-04	Female	23	No	No	No	Two doses	CoronaVac	0.1	2023-09-27
March	2022-03-04	Male	29	No	No	Yes	Two doses	BNT162b2	0	2023-09-22
March	2022-03-04	Female	23	No	No	No	Two doses	BNT162b2	0.5	2023-02-15
March	2022-03-04	Male	21	No	No	No	Two doses	CoronaVac	0	2023-01-27
March	2022-03-04	Male	21	No	No	No	Two doses	BNT162b2	0.2	27
March	2022-03-04	Female	24	No	No	No	Two doses	BNT162b2	0	2023-08-29
March	2022-03-04	Male	24	No	No	Yes	Three doses	ChAdOx1	0.2	2023-06-14
March	2022-03-04	Female	51	No	No	No	Two doses	BNT162b2	0	2023-07-23
March	2022-03-04	Male	22	No	No	Yes	Three doses	BNT162b2	0.1	2023-09-26
March	2022-03-04	Female	23	No	No	Yes	Three doses	BNT162b2	0	2023-03-24
March	2022-03-04	Male	30	No	No	Yes	Three doses	BNT162b2. ChAdOx1	0	2023-03-19
March	2022-03-04	Female	30	No	No	No	Three doses	CoronaVac. Ad26.COV2.S	2023-02-04	2023-05-19
March	2022-03-04	Female	23	No	No	No	Three doses	BNT162b2	0.5	2023-04-21
March	2022-03-04	Male	28	Yes	Yes	No	Three doses	CoronaVac. BNT162b2	0.5	2023-09-25
March	2022-03-04	Female	23	No	No	No	Two doses	BNT162b2	2023-02-01	2023-03-30
March	2022-03-04	Male	23	No	No	Yes	Three doses	BNT162b2. ChAdOx1	0.1	2023-09-28
March	2022-03-04	Male	23	No	No	Yes	Three doses	CoronaVac. BNT162b2	0	2023-02-24
March	2022-03-04	Female	63	No	Yes	No	Three doses	ChAdOx1	0.2	2023-07-25
March	2022-03-04	Female	21	No	No	No	Two doses	ChAdOx1	0	27
March	2022-03-04	Male	21	No	No	No	Two doses	BNT162b2	0	2023-03-23
March	2022-03-04	Female	23	No	No	No	Two doses	ChAdOx1	0.6	2023-04-04
March	2022-03-04	Male	30	No	No	Yes	Two doses	BNT162b2	0.5	2023-04-28
March	2022-03-04	Female	24	Yes	No	Yes	Two doses	CoronaVac	0.2	2023-01-25
March	2022-03-04	Female	24	No	No	Yes	Three doses	CoronaVac. BNT162b2	0	2023-09-24
March	2022-03-04	Male	25	No	No	Yes	Three doses	BNT162b2	0.2	2023-01-28
March	2022-03-04	Female	40	No	No	No	Three doses	BNT162b2. ChAdOx1	2023-05-01	2023-08-26
March	2022-03-04	Female	41	No	Yes	No	Two doses	Ad26.COV2.S	0.4	2023-05-28
March	2022-03-04	Female	23	Yes	No	No	Two doses	BNT162b2	0	2023-06-22
March	2022-03-04	Male	22	No	No	Yes	Two doses	BNT162b2	0	2023-06-26
March	2022-03-04	Male	33	Yes	No	No	Two doses	ChAdOx1	0	2023-06-22
March	2022-03-04	Female	22	No	No	No	Three doses	BNT162b2	0	2023-04-20
March	2022-03-04	Female	21	No	No	Yes	Two doses	BNT162b2	0	2023-01-22
March	2022-03-04	Female	33	No	No	No	Three doses	BNT162b2	0	2023-03-25
March	2022-03-04	Female	22	No	No	No	Three doses	BNT162b2. ChAdOx1	0	2023-01-22
March	2022-03-04	Female	35	Yes	No	No	Three doses	BNT162b2	0.2	2023-09-20
March	2022-03-04	Female	22	No	No	No	Two doses	ChAdOx1	0.2	2023-03-24
March	2022-03-04	Male	30	No	Yes	No	Two doses	BNT162b2	2023-05-01	2023-06-27
March	2022-03-04	Male	21	No	No	No	Three doses	BNT162b2	0.1	2023-03-23
March	2022-03-04	Female	22	No	No	No	Two doses	CoronaVac	0	2023-02-22
March	2022-03-04	Male	50	No	No	Yes	Three doses	BNT162b2. ChAdOx1	2023-06-02	2023-03-22
March	2022-03-04	Female	24	No	No	Yes	Two doses	BNT162b2	2023-06-01	2023-06-21
March	2022-03-04	Female	25	No	No	No	Three doses	BNT162b2	2023-01-02	2023-06-16
March	2022-03-04	Male	27	No	No	No	Three doses	BNT162b2. ChAdOx1	0.3	2023-05-21
March	2022-03-04	Male	24	No	No	Yes	Three doses	BNT162b2	0.7	2023-06-25
March	2022-03-04	Female	30	No	No	No	Three doses	BNT162b2. ChAdOx1	0	2023-03-24
March	2022-03-04	Female	58	No	Yes	No	Three doses	BNT162b2. ChAdOx1	0	2023-03-18
March	2022-03-04	Male	37	No	No	No	Three doses	BNT162b2. ChAdOx1	0	2023-06-24
March	2022-03-04	Female	23	No	No	No	Two doses	BNT162b2	0.8	2023-08-24
March	2022-03-04	Male	54	No	No	No	Three doses	BNT162b2	0	2023-08-27
March	2022-03-04	Female	31	No	No	Yes	Two doses	ChAdOx1	0	2023-07-26
March	2022-03-04	Female	30	No	No	No	Two doses	BNT162b2	0.8	2023-09-26
March	2022-03-04	Male	25	No	No	No	Three doses	BNT162b2	0.2	2023-09-24
March	2022-03-04	Male	57	Yes	No	No	Two doses	CoronaVac	10	2023-04-03
March	2022-03-04	Male	22	No	No	Yes	Two doses	BNT162b2	0	25
March	2022-03-04	Female	42	No	Yes	Yes	Three doses	BNT162b2. ChAdOx1	2023-03-01	2023-06-28
March	2022-03-04	Female	24	No	No	No	Two doses	ChAdOx1	0	2023-08-05
March	2022-03-04	Male	26	No	No	No	Three doses	CoronaVac. BNT162b2	2023-05-01	2023-06-26
March	2022-03-04	Male	27	No	No	Yes	Three doses	CoronaVac. BNT162b2	0	2023-03-28
March	10 - 11/03/2022	Female	40	No	No	No	Three doses	CoronaVac. BNT162b2	2023-04-01	2023-08-23
March	10 - 11/03/2022	Female	43	No	No	Yes	Three doses	CoronaVac. ChAdOx1	2023-02-02	2023-04-27
March	10 - 11/03/2022	Male	35	No	No	No	Three doses	ChAdOx1	2023-02-02	2023-05-21
March	10 - 11/03/2022	Male	32	No	No	Yes	Two doses	CoronaVac	0.4	2023-02-18
March	10 - 11/03/2022	Male	29	No	No	No	Two doses	BNT162b2	0	2023-06-28
March	10 - 11/03/2022	Female	58	No	No	No	Two doses	ChAdOx1	0.1	2023-09-20
March	10 - 11/03/2022	Male	43	No	No	No	Two doses	CoronaVac	0.1	2023-04-12
March	10 - 11/03/2022	Male	37	No	No	Yes	Two doses	BNT162b2	0.6	2023-06-21
March	10 - 11/03/2022	Female	41	No	No	Yes	Two doses	CoronaVac	2023-01-03	25
March	10 - 11/03/2022	Female	52	No	No	Yes	Three doses	BNT162b2. ChAdOx1	0.1	2023-08-18
March	10 - 11/03/2022	Female	42	No	Yes	Yes	Two doses	BNT162b2	0.8	2023-08-27
March	10 - 11/03/2022	Male	20	No	No	Yes	Two doses	CoronaVac	0.4	31.6
March	10 - 11/03/2022	Male	57	No	No	No	Three doses	CoronaVac. BNT162b2	2023-07-10	0.5
March	10 - 11/03/2022	Male	51	No	No	Yes	Three doses	BNT162b2	0	2023-02-20
March	10 - 11/03/2022	Female	47	No	No	Yes	Two doses	Ad26.COV2.S	0	2023-05-22
March	10 - 11/03/2022	Female	43	No	Yes	Yes	Three doses	BNT162b2. ChAdOx1	0	2023-05-26
March	10 - 11/03/2022	Female	44	No	No	No	Two doses	BNT162b2	0	2023-04-25
March	10 - 11/03/2022	Female	46	No	No	Yes	Two doses	BNT162b2	0.6	2023-08-21
March	10 - 11/03/2022	Male	51	No	No	No	Three doses	BNT162b2	0	2023-02-25
March	10 - 11/03/2022	Male	39	No	No	Yes	Two doses	CoronaVac	0.8	2023-01-26
March	10 - 11/03/2022	Male	30	No	No	No	Two doses	BNT162b2	0	2023-03-24
March	10 - 11/03/2022	Male	39	No	No	Yes	One doses	ChAdOx1	2023-03-01	2023-08-14
March	2022-03-16	Female	25	Yes	No	No	Three doses	BNT162b2. ChAdOx1	0.1	2023-07-19
March	2022-03-16	Female	42	No	No	No	Three doses	BNT162b2	0.1	2023-09-23
March	2022-03-16	Female	23	No	No	Yes	Three doses	BNT162b2. Ad26.COV2.S	0	2023-03-25
March	2022-03-16	Male	54	No	No	Yes	Three doses	BNT162b2. ChAdOx1	0	24
March	2022-03-16	Male	34	No	No	No	Three doses	BNT162b2. ChAdOx1	0.4	22
March	2022-03-16	Female	34	No	No	No	Three doses	CoronaVac. BNT162b2	2023-06-01	18
March	2022-03-16	Female	26	No	No	No	Three doses	BNT162b2	0.1	2023-02-26
March	2022-03-16	Male	23	No	No	No	Three doses	CoronaVac. BNT162b2	0	2023-08-23
March	2022-03-16	Female	22	No	No	No	Three doses	BNT162b2. ChAdOx1	0	2023-06-24
March	2022-03-16	Male	23	No	No	Yes	Two doses	BNT162b2	0	23
March	2022-03-16	Male	32	No	No	Yes	Three doses	BNT162b2. ChAdOx1	0	29
March	2022-03-16	Female	24	No	No	No	Two doses	BNT162b2. Ad26.COV2.S	0	2023-08-25
March	2022-03-16	Male	22	Yes	Yes	No	Two doses	BNT162b2	0.3	41.9
March	2022-03-16	Female	23	No	No	No	Three doses	BNT162b2. ChAdOx1	0	2023-03-21
March	2022-03-16	Male	31	No	No	No	Two doses	BNT162b2	0	2023-08-14
March	2022-03-16	Male	24	No	No	Yes	Three doses	BNT162b2. Ad26.COV2.S	2023-04-01	2023-05-22
March	2022-03-16	Male	19	No	No	Yes	Two doses	BNT162b2	0	2023-09-27
March	2022-03-16	Female	52	No	Yes	No	Three doses	BNT162b2. ChAdOx1	0	2023-09-25
March	2022-03-16	Male	30	No	No	No	Three doses	CoronaVac. BNT162b2	0	2023-01-24
March	2022-03-16	Female	24	Yes	No	No	Two doses	BNT162b2	0	2023-04-21
March	2022-03-16	Male	21	No	No	Yes	Three doses	CoronaVac. BNT162b2	0.2	2023-03-25
March	2022-03-16	Female	27	No	No	Yes	Three doses	ChAdOx1	2023-02-01	2023-06-26
March	2022-03-16	Female	26	Yes	No	Yes	Two doses	BNT162b2	0	2023-08-20
March	2022-03-16	Female	31	No	No	No	Three doses	BNT162b2. ChAdOx1	2023-04-03	2023-07-24
March	2022-03-16	Female	26	No	No	No	Three doses	BNT162b2. Ad26.COV2.S	0	2023-09-25
March	2022-03-16	Female	21	No	No	Yes	Two doses	BNT162b2	0	2023-09-21
March	2022-03-16	Female	21	No	No	Yes	Three doses	BNT162b2. ChAdOx1	0	2023-08-19
March	2022-03-16	Female	21	No	No	Yes	Three doses	BNT162b2	0	2023-01-24
March	2022-03-16	Female	20	No	No	No	Three doses	BNT162b2	0.2	2023-06-18
March	2022-03-16	Female	24	No	No	Yes	Three doses	BNT162b2	0.5	2023-08-19
March	2022-03-16	Male	56	No	No	Yes	Three doses	ChAdOx1	0	17
March	2022-03-16	Female	27	No	No	No	Three doses	BNT162b2. Ad26.COV2.S	0.1	2023-05-22
March	2022-03-16	Female	24	No	No	No	Two doses	BNT162b2	2023-06-01	2023-08-20
March	2022-03-16	Male	48	No	No	No	Three doses	BNT162b2. ChAdOx1	2023-03-04	2023-04-24
March	2022-03-16	Female	26	No	No	No	Three doses	BNT162b2. ChAdOx1	0	2023-07-24
March	2022-03-16	Female	22	No	No	No	Three doses	BNT162b2. Ad26.COV2.S	0.2	2023-02-16
March	2022-03-16	Female	22	Yes	No	Yes	Three doses	CoronaVac. BNT162b2	0	21
March	2022-03-16	Female	23	No	No	Yes	Two doses	BNT162b2	0.1	2023-04-26
March	2022-03-16	Female	18	No	No	No	Two doses	BNT162b2	0	33.8
March	2022-03-16	Male	20	No	No	Yes	Two doses	BNT162b2	0	2023-01-29
March	2022-03-16	Male	34	No	No	No	Three doses	BNT162b2	2023-07-04	2023-06-12
March	2022-03-16	Male	27	No	No	Yes	Two doses	BNT162b2	0	2023-01-21
March	2022-03-16	Male	35	Yes	No	Yes	Three doses	BNT162b2. ChAdOx1	0	2023-01-19
March	2022-03-23	Male	45	No	No	Yes	Three doses	BNT162b2	2023-02-05	2023-06-14
March	2022-03-23	Female	74	No	No	No	Three doses	BNT162b2. ChAdOx1	2023-02-04	2023-05-10
March	2022-03-23	Female	36	Yes	No	No	Three doses	ChAdOx1	0	2023-09-25
March	2022-03-23	Female	50	Yes	No	No	Three doses	BNT162b2. ChAdOx1	0.1	2023-03-24
March	2022-03-23	Male	32	No	No	Yes	Three doses	BNT162b2. ChAdOx1	0	26.9
March	2022-03-23	Male	29	No	No	Yes	Three doses	BNT162b2. ChAdOx1	2023-02-01	2023-05-29
March	2022-03-23	Female	42	No	No	No	Three doses	BNT162b2. ChAdOx1	0.1	2023-06-28
March	2022-03-23	Male	33	Yes	No	Yes	Three doses	BNT162b2. ChAdOx1	2023-03-01	2023-08-24
March	2022-03-23	Female	46	Yes	No	No	Three doses	BNT162b2	0.1	2023-07-22
March	2022-03-23	Male	44	No	No	No	Three doses	BNT162b2. ChAdOx1	0	2023-07-25
March	2022-03-23	Female	28	No	No	No	Three doses	BNT162b2. ChAdOx1	0	27
March	2022-03-23	Female	72	No	No	No	Three doses	CoronaVac. BNT162b2	0.6	32.4
March	2022-03-23	Male	37	No	No	Yes	Three doses	BNT162b2	0	2023-09-27
March	2022-03-23	Female	41	No	No	Yes	Three doses	BNT162b2	0.1	2023-08-22
March	2022-03-23	Male	45	No	No	No	Three doses	BNT162b2. ChAdOx1	0	24
March	2022-03-23	Female	23	No	No	Yes	Three doses	CoronaVac. BNT162b2	0	23.4
March	2022-03-23	Female	21	No	No	No	Three doses	BNT162b2. ChAdOx1	0	2023-07-25
March	2022-03-23	Female	21	No	No	No	Two doses	BNT162b2	0.1	2023-08-22
March	2022-03-23	Male	21	No	No	Yes	Three doses	BNT162b2	0.2	25
March	2022-03-23	Female	22	No	Yes	No	Three doses	BNT162b2. ChAdOx1	0.3	34.2
March	2022-03-23	Female	48	No	No	No	Three doses	BNT162b2. ChAdOx1	2023-04-02	2023-05-27
March	2022-03-23	Female	36	No	No	Yes	Three doses	BNT162b2. ChAdOx1	0.8	2023-03-24
March	2022-03-23	Male	44	No	No	No	Three doses	BNT162b2. ChAdOx1	0.8	2023-04-30
March	2022-03-23	Male	31	No	No	No	Three doses	BNT162b2. ChAdOx1	0.2	2023-03-31
March	2022-03-23	Female	37	No	No	Yes	Three doses	BNT162b2	0.8	34.9
March	2022-03-23	Female	46	No	No	Yes	Three doses	BNT162b2. ChAdOx1	0	2023-09-25
March	2022-03-23	Female	51	No	No	No	Two doses	BNT162b2	0	33.3
March	2022-03-23	Female	39	No	No	No	Three doses	BNT162b2. ChAdOx1	0	2023-08-28
March	2022-03-23	Female	21	No	No	No	Two doses	BNT162b2	0.5	2023-04-30
March	2022-03-23	Female	34	No	No	No	Three doses	BNT162b2	0.5	2023-03-23
March	2022-03-23	Female	23	Yes	No	Yes	Three doses	CoronaVac. BNT162b2	0	2023-08-23
March	2022-03-23	Female	23	No	No	Yes	Three doses	BNT162b2	0	2023-06-30
March	2022-03-23	Male	29	No	No	No	Three doses	BNT162b2. ChAdOx1	0	2023-05-26
March	2022-03-23	Male	57	No	No	No	Three doses	BNT162b2. ChAdOx1	2023-07-04	21
March	2022-03-23	Male	24	No	No	Yes	Two doses	BNT162b2	2023-04-01	2023-05-25
March	2022-03-23	Male	23	No	No	No	Three doses	CoronaVac. BNT162b2	0.2	2023-05-26
March	2022-03-23	Male	40	No	No	No	Three doses	BNT162b2. ChAdOx1	2023-05-01	2023-05-30
March	2022-03-23	Male	69	No	No	No	Three doses	CoronaVac. BNT162b2	0	2023-06-21
March	2022-03-23	Female	46	No	No	Yes	Three doses	BNT162b2. ChAdOx1	0.8	2023-02-26
March	2022-03-23	Female	44	Yes	No	Yes	Three doses	BNT162b2. ChAdOx1	0	2023-04-25
March	2022-03-23	Male	44	Yes	Yes	Yes	Three doses	BNT162b2	0	33.9
March	2022-03-23	Male	28	No	No	Yes	Three doses	BNT162b2	0.2	2023-08-24
March	2022-03-23	Male	46	No	No	Yes	Three doses	BNT162b2	0.8	2023-04-25
March	2022-03-23	Female	34	No	No	No	Three doses	ChAdOx1	0.2	2023-09-28
March	2022-03-23	Female	51	No	No	No	Three doses	BNT162b2	0	32.4
March	2022-03-23	Female	42	No	No	Yes	Three doses	BNT162b2. ChAdOx1	0.4	32.2
March	2022-03-23	Male	39	No	No	Yes	Three doses	BNT162b2. ChAdOx1	0	2023-03-20
March	2022-03-23	Female	46	No	Yes	Yes	Two doses	ChAdOx1	1.6	19
March	2022-03-23	Female	21	No	No	Yes	Three doses	BNT162b2	0.2	2023-02-23
March	2022-03-23	Female	49	No	No	Yes	Three doses	BNT162b2. ChAdOx1	0.5	2023-03-14
March	2022-03-23	Female	24	No	No	Yes	Three doses	BNT162b2. ChAdOx1	0.1	29
March	2022-03-23	Female	23	Yes	Yes	Yes	Three doses	CoronaVac. BNT162b2	0.1	2023-07-27
March	2022-03-23	Female	21	No	No	Yes	Three doses	BNT162b2. ChAdOx1	0	2023-03-22
March	2022-03-23	Male	21	No	No	No	Two doses	BNT162b2	0	2023-09-27
March	2022-03-23	Male	24	No	No	Yes	Three doses	BNT162b2. ChAdOx1	0.6	2023-09-30
March	2022-03-23	Female	20	No	No	Yes	Three doses	BNT162b2	0.4	33.4
March	2022-03-23	Female	26	No	No	No	Three doses	BNT162b2. Ad26.COV2.S	0.3	2023-04-25
March	2022-03-23	Female	22	No	No	Yes	Two doses	BNT162b2	0.3	2023-06-25
March	2022-03-23	Male	23	Yes	No	No	Three doses	CoronaVac. BNT162b2	0	2023-03-26
March	2022-03-23	Male	60	No	No	Yes	Three doses	BNT162b2. ChAdOx1	0	2023-03-19
March	2022-03-23	Male	21	No	No	No	Two doses	ChAdOx1	0	2023-03-23
March	2022-03-23	Male	21	No	No	No	Two doses	BNT162b2	0	36.3
March	2022-03-23	Male	27	No	No	No	Three doses	BNT162b2. Ad26.COV2.S	0	2023-09-22
March	2022-03-23	Male	20	Yes	No	No	Three doses	BNT162b2. ChAdOx1	2023-06-05	14
March	2022-03-23	Male	22	No	No	No	Three doses	BNT162b2. Ad26.COV2.S	0	2023-02-22
March	2022-03-23	Female	21	No	No	No	Three doses	CoronaVac. BNT162b2	0	2023-05-29
March	2022-03-23	Male	23	No	No	Yes	Three doses	BNT162b2. ChAdOx1	2023-06-01	2023-06-09
March	2022-03-23	Male	25	No	No	Yes	Three doses	BNT162b2	2023-09-01	2023-03-13
March	2022-03-23	Female	22	No	No	Yes	Two doses	BNT162b2	0	2023-09-23
March	2022-03-23	Male	25	No	No	No	Three doses	BNT162b2	0.3	2023-01-26
March	2022-03-23	Female	24	No	No	Yes	Three doses	BNT162b2. ChAdOx1	2023-02-01	2023-01-22
March	2022-03-23	Male	22	No	No	Yes	Two doses	BNT162b2	2023-09-01	2023-08-16
March	2022-03-23	Male	26	No	No	Yes	Three doses	BNT162b2. ChAdOx1	0	2023-03-16
March	2022-03-23	Female	22	Yes	No	Yes	Three doses	CoronaVac. BNT162b2	2023-09-04	25
March	2022-03-23	Male	28	No	No	No	Three doses	ChAdOx1	0.3	17
March	2022-03-23	Male	27	No	No	No	Three doses	BNT162b2	0	2023-03-26
March	2022-03-23	Male	27	No	No	No	Three doses	BNT162b2. ChAdOx1	0.3	2023-03-25
March	2022-03-23	Male	36	Yes	No	No	Three doses	BNT162b2. ChAdOx1	0	2023-06-26
March	2022-03-23	Female	23	No	No	Yes	Three doses	BNT162b2. Ad26.COV2.S	0.2	21
March	2022-03-23	Male	21	No	No	Yes	Three doses	CoronaVac. ChAdOx1	0.8	0
March	2022-03-23	Male	67	No	No	No	Three doses	CoronaVac. BNT162b2	0	30
March	2022-03-23	Female	22	No	No	No	Three doses	CoronaVac. BNT162b2	0	2023-08-29
March	2022-03-23	Male	22	No	No	No	Three doses	CoronaVac. BNT162b2	0.3	2023-02-27
March	2022-03-23	Male	22	No	No	Yes	Three doses	BNT162b2. ChAdOx1	0.8	2023-07-28
March	2022-03-23	Female	22	No	No	Yes	Three doses	BNT162b2	0.1	2023-03-22
March	2022-03-23	Female	29	No	No	Yes	Three doses	BNT162b2	2023-05-02	2023-04-17
March	2022-03-23	Female	21	No	No	Yes	Three doses	ChAdOx1	0.4	2023-01-30
March	2022-03-23	Male	22	No	Yes	Yes	Three doses	BNT162b2	10	2023-09-07
March	2022-03-23	Male	22	No	Yes	Yes	Three doses	CoronaVac. BNT162b2	2023-06-02	2023-04-01
March	2022-03-23	Male	22	No	No	Yes	Three doses	BNT162b2	0	2023-06-24
March	2022-03-23	Male	23	No	No	No	Two doses	BNT162b2	0	2023-08-29
March	2022-03-23	Female	20	Yes	No	Yes	Three doses	BNT162b2. Ad26.COV2.S	0	2023-04-16
March	2022-03-23	Male	23	Yes	No	Yes	Two doses	CoronaVac	0	2023-09-10
March	2022-03-23	Female	25	No	No	No	Three doses	BNT162b2	2023-02-01	2023-06-24
March	2022-03-23	Female	23	No	No	No	Three doses	BNT162b2	2023-05-04	2023-02-13
March	2022-03-23	Female	29	No	Yes	No	Three doses	ChAdOx1	0	2023-03-26
March	2022-03-23	Male	23	No	No	Yes	Three doses	BNT162b2. Ad26.COV2.S	2023-07-01	2023-07-06
March	2022-03-23	Female	23	No	No	Yes	Three doses	BNT162b2. Ad26.COV2.S	0.5	2023-02-16
March	2022-03-23	Male	25	Yes	No	Yes	Three doses	BNT162b2. ChAdOx1	0	2023-03-23
March	2022-03-23	Female	22	No	No	No	Three doses	BNT162b2	0.8	19
March	2022-03-23	Male	34	No	No	No	Three doses	BNT162b2. ChAdOx1	0	2023-03-23
March	2022-03-23	Male	25	No	No	No	Two doses	BNT162b2	0.2	2023-01-25
March	2022-03-23	Female	23	No	No	No	Three doses	BNT162b2. ChAdOx1	0	2023-01-26
March	2022-03-23	Male	24	No	No	Yes	Three doses	BNT162b2. Ad26.COV2.S	0	34.5
March	2022-03-23	Female	28	No	No	Yes	Three doses	BNT162b2. ChAdOx1	2023-04-02	2023-06-20
March	2022-03-23	Male	32	No	No	Yes	Three doses	BNT162b2. ChAdOx1	0	2023-09-19
March	2022-03-23	Male	31	No	No	No	Three doses	BNT162b2. ChAdOx1	2023-03-03	2023-07-07
March	2022-03-23	Female	25	Yes	No	No	Two doses	BNT162b2	0.1	2023-01-30
March	2022-03-31	Female	27	No	No	Yes	Three doses	BNT162b2. ChAdOx1	0	2023-06-17
March	2022-03-31	Female	22	No	Yes	Yes	Three doses	BNT162b2. Ad26.COV2.S	0.1	2023-09-17
March	2022-03-31	Female	25	No	No	No	Two doses	BNT162b2	2023-05-01	2023-02-25
March	2022-03-31	Male	26	No	No	No	Three doses	BNT162b2. Ad26.COV2.S	2023-07-02	2023-02-16
March	2022-03-31	Male	30	No	Yes	No	Three doses	BNT162b2. ChAdOx1	0.5	2023-04-21
March	2022-03-31	Male	21	No	No	Yes	Three doses	CoronaVac. ChAdOx1	0	2023-09-26
March	2022-03-31	Male	24	No	No	No	Two doses	BNT162b2	0.1	2023-05-26
March	2022-03-31	Female	24	No	No	No	Three doses	BNT162b2. Ad26.COV2.S	0.8	2023-07-23
March	2022-03-31	Male	23	No	No	No	Two doses	BNT162b2	2023-04-01	2023-03-23
March	2022-03-31	Male	33	No	No	No	Two doses	ChAdOx1	0	2023-07-24
March	2022-03-31	Female	29	No	No	No	Three doses	BNT162b2. ChAdOx1	0.6	2023-02-16
March	2022-03-31	Female	22	No	No	Yes	Two doses	BNT162b2	0.8	40.1
March	2022-03-31	Male	24	Yes	No	No	Three doses	BNT162b2. ChAdOx1	0.8	2023-08-13
March	2022-03-31	Female	26	Yes	Yes	Yes	Two doses	BNT162b2	0	2023-02-17
March	2022-03-31	Male	28	No	No	Yes	Three doses	ChAdOx1. Ad26.COV2.S	0.7	2023-06-16
March	2022-03-31	Female	25	No	No	No	Three doses	BNT162b2	0	2023-09-30
March	2022-03-31	Female	21	No	No	No	Three doses	BNT162b2. ChAdOx1	0	2023-07-26
March	2022-03-31	Female	22	No	No	No	Two doses	BNT162b2	0.3	32.9
March	2022-03-31	Male	23	No	No	No	Two doses	BNT162b2	0.2	2023-08-22
March	2022-03-31	Female	21	No	No	No	Three doses	BNT162b2	0.1	21
March	2022-03-31	Male	41	No	No	No	Three doses	CoronaVac. BNT162b2	0.1	2023-09-28
March	2022-03-31	Female	21	No	No	No	Three doses	BNT162b2. ChAdOx1	0.8	2023-02-19
March	2022-03-31	Male	28	No	No	No	Three doses	BNT162b2	0.1	2023-09-23
March	2022-03-31	Female	27	No	No	No	Two doses	ChAdOx1	0.1	34.9
April	2022-04-06	Male	50	No	No	No	Three doses	BNT162b2. ChAdOx1	2023-03-07	2023-06-20
April	2022-04-06	Female	29	Yes	No	Yes	Three doses	BNT162b2. ChAdOx1	0	2023-08-17
April	2022-04-06	Female	21	Yes	No	Yes	Three doses	BNT162b2. ChAdOx1	0.7	2023-04-27
April	2022-04-06	Female	21	Yes	No	No	Three doses	BNT162b2. Ad26.COV2.S	0.1	35.6
April	2022-04-06	Male	37	No	No	No	Three doses	BNT162b2. ChAdOx1	0	11
April	2022-04-06	Female	56	No	No	No	Three doses	BNT162b2. ChAdOx1	0.1	39.1
April	2022-04-06	Female	21	No	No	No	Two doses	BNT162b2	0.2	2023-09-25
April	2022-04-06	Female	23	No	No	Yes	Three doses	CoronaVac. Ad26.COV2.S	0.3	2023-01-19
April	2022-04-06	Male	25	No	No	No	Three doses	BNT162b2. ChAdOx1	0.8	31.6
April	2022-04-06	Female	24	No	No	No	Three doses	BNT162b2	0	2023-02-23
April	2022-04-06	Female	45	Yes	No	Yes	Three doses	BNT162b2. ChAdOx1	0	2023-08-20
April	2022-04-06	Male	44	No	No	Yes	Three doses	ChAdOx1. Ad26.COV2.S	0.7	2023-06-17
April	2022-04-06	Male	48	No	No	No	Three doses	BNT162b2. ChAdOx1	0.2	32.8
April	2022-04-06	Male	37	No	No	No	Three doses	BNT162b2. ChAdOx1	2023-02-04	2023-08-20
April	2022-04-06	Male	39	No	No	Yes	Three doses	BNT162b2. ChAdOx1	0.2	2023-02-21
April	2022-04-06	Female	21	No	No	No	Three doses	BNT162b2. Ad26.COV2.S	2023-02-02	36.2
April	2022-04-06	Female	21	No	No	Yes	Three doses	BNT162b2. Ad26.COV2.S	0	2023-04-24
April	2022-04-06	Male	58	No	No	No	Three doses	BNT162b2. ChAdOx1	0	2023-07-21
April	2022-04-06	Male	37	No	No	No	Three doses	BNT162b2. ChAdOx1	0	2023-02-18
April	2022-04-06	Female	35	No	No	Yes	Three doses	BNT162b2. ChAdOx1	0	2023-02-13
April	2022-04-06	Male	43	No	Yes	No	Three doses	BNT162b2. ChAdOx1	0	2023-07-20
April	2022-04-06	Female	24	No	No	No	Three doses	BNT162b2. Ad26.COV2.S	0	2023-02-23
April	2022-04-06	Female	21	No	No	No	Two doses	BNT162b2	0.2	2023-04-07
April	2022-04-06	Male	22	No	No	No	Three doses	BNT162b2. ChAdOx1	0	30.2
April	2022-04-06	Female	27	No	No	No	Two doses	BNT162b2	0.1	2023-08-14
April	2022-04-06	Female	34	No	No	No	Three doses	BNT162b2. ChAdOx1	0	2023-08-16
April	2022-04-06	Male	25	No	No	No	Three doses	BNT162b2. ChAdOx1	0.1	2023-08-26
April	2022-04-06	Male	39	No	No	No	Three doses	BNT162b2. ChAdOx1	0.3	34.4
April	2022-04-06	Female	33	Yes	No	Yes	Three doses	BNT162b2. ChAdOx1	0.4	34.4
April	2022-04-06	Female	41	No	No	No	Three doses	BNT162b2. ChAdOx1	0.6	2023-02-20
April	2022-04-06	Female	40	No	No	No	Three doses	BNT162b2. ChAdOx1	2023-05-03	21
April	2022-04-06	Male	52	No	No	No	Three doses	ChAdOx1. Ad26.COV2.S	0.5	36
April	2022-04-06	Male	20	No	No	No	Three doses	BNT162b2. Ad26.COV2.S	0.1	36.4
April	2022-04-06	Male	20	No	No	Yes	Three doses	BNT162b2. Ad26.COV2.S	0.1	2023-09-21
April	2022-04-06	Female	53	No	No	Yes	Three doses	BNT162b2. ChAdOx1	0.8	35.1
April	2022-04-06	Female	23	No	No	Yes	Three doses	CoronaVac. ChAdOx1	0.2	2023-07-27
April	2022-04-06	Female	38	Yes	No	Yes	Three doses	BNT162b2. ChAdOx1	0.5	2023-07-24
April	2022-04-06	Female	22	No	No	Yes	Three doses	CoronaVac. BNT162b2	0.3	31.4
April	2022-04-06	Female	41	No	No	No	Three doses	BNT162b2	4	17
April	2022-04-06	Male	27	No	No	No	Two doses	ChAdOx1	0.4	2023-09-25
April	2022-04-06	Female	22	No	No	No	Three doses	CoronaVac. ChAdOx1	0.2	2023-03-23
April	2022-04-06	Female	38	No	No	No	Three doses	BNT162b2	0	2023-07-27
April	2022-04-06	Male	34	No	No	Yes	Two doses	CoronaVac	0.2	2023-06-03
April	2022-04-06	Female	23	No	No	Yes	Three doses	CoronaVac. ChAdOx1	2023-08-02	38.1
April	2022-04-06	Male	39	No	No	No	Three doses	BNT162b2. ChAdOx1	0.8	32.6
April	2022-04-06	Female	37	No	No	Yes	Three doses	ChAdOx1	0.1	2023-02-25
April	2022-04-06	Male	42	No	No	Yes	Three doses	BNT162b2. ChAdOx1	0.2	2023-09-21
April	2022-04-06	Female	42	No	No	Yes	Three doses	BNT162b2. ChAdOx1	0.8	2023-09-22
April	2022-04-06	Female	41	Yes	No	No	Three doses	BNT162b2	0.2	2023-05-15
April	2022-04-06	Female	20	No	No	No	Three doses	CoronaVac. ChAdOx1	0	40.1
April	2022-04-06	Female	23	No	No	No	Three doses	BNT162b2. ChAdOx1	0.7	26
April	2022-04-06	Male	35	No	No	Yes	Three doses	BNT162b2. ChAdOx1	0.2	2023-03-17
April	2022-04-06	Male	38	No	No	No	Three doses	ChAdOx1	0	28
April	2022-04-06	Male	24	No	No	No	Three doses	BNT162b2. Ad26.COV2.S	2023-04-02	2023-04-22
April	2022-04-06	Male	23	No	No	No	Three doses	BNT162b2	0.1	2023-07-20
April	2022-04-06	Female	24	No	No	No	Three doses	BNT162b2. ChAdOx1	0	2023-04-25
April	2022-04-06	Female	26	No	No	No	Two doses	BNT162b2	2023-05-07	2023-07-16
April	2022-04-06	Female	25	No	No	Yes	Two doses	BNT162b2	0	40.4
April	2022-04-06	Female	44	No	No	Yes	Three doses	BNT162b2. ChAdOx1	0	2023-04-16
April	2022-04-06	Female	30	No	No	No	Three doses	BNT162b2. ChAdOx1	0.8	2023-07-30
April	2022-04-06	Male	36	No	No	Yes	Three doses	BNT162b2. ChAdOx1	0	2023-01-24
April	2022-04-06	Female	22	No	No	Yes	Two doses	BNT162b2	0.6	2023-08-11
April	2022-04-06	Female	20	No	No	Yes	Three doses	BNT162b2. Ad26.COV2.S	0	31
April	2022-04-06	Female	21	No	No	No	Three doses	CoronaVac. ChAdOx1	0.5	41.2
April	2022-04-06	Male	43	No	No	Yes	Three doses	Ad26.COV2.S	0.2	38.1
April	2022-04-06	Male	25	No	No	Yes	Three doses	BNT162b2	0	2023-03-22
April	2022-04-06	Male	37	No	No	No	Three doses	BNT162b2. ChAdOx1	0.1	2023-03-22
April	2022-04-06	Female	26	No	No	No	Three doses	CoronaVac. BNT162b2	2	39.1
April	2022-04-06	Female	62	No	No	Yes	Three doses	BNT162b2. ChAdOx1	0	2023-06-11
April	2022-04-06	Male	34	No	No	Yes	Three doses	BNT162b2. ChAdOx1	2023-02-01	2023-02-19
April	2022-04-06	Male	56	No	No	No	Three doses	BNT162b2. ChAdOx1	4	5
April	2022-04-06	Male	22	No	No	No	Three doses	BNT162b2. ChAdOx1	0	2023-04-17
April	2022-04-06	Female	21	No	No	Yes	Three doses	BNT162b2. ChAdOx1	0.7	2023-09-29
April	2022-04-06	Female	30	No	No	No	Three doses	CoronaVac. BNT162b2	0.1	2023-08-17
April	2022-04-06	Male	27	No	No	Yes	Two doses	BNT162b2	0	2023-01-21
April	2022-04-06	Female	59	Yes	Yes	Yes	Three doses	ChAdOx1	2023-06-05	2023-04-15
April	2022-04-06	Male	30	No	No	No	Three doses	BNT162b2	0.6	2023-04-19
April	2022-04-12	Male	21	No	No	Yes	Two doses	BNT162b2	0	29.2
April	2022-04-12	Male	22	No	No	Yes	Three doses	BNT162b2. Ad26.COV2.S	0	32.7
April	2022-04-12	Female	65	No	No	No	Three doses	BNT162b2	0.2	2023-09-21
April	2022-04-12	Female	26	No	No	No	Two doses	BNT162b2	0	2023-07-24
April	2022-04-12	Female	47	No	No	No	Three doses	BNT162b2. ChAdOx1	0	2023-02-23
April	2022-04-12	Female	25	No	No	Yes	Two doses	BNT162b2	0	2023-07-22
April	2022-04-12	Female	23	No	No	No	Three doses	ChAdOx1	0	2023-02-26
April	2022-04-12	Male	22	No	No	Yes	Three doses	BNT162b2. ChAdOx1	0	24
April	2022-04-12	Male	23	No	No	No	Three doses	CoronaVac. BNT162b2	0	2023-07-25
April	2022-04-12	Female	24	No	No	No	Three doses	ChAdOx1	0.6	2023-01-22
April	2022-04-12	Male	22	No	No	Yes	Three doses	BNT162b2	0.2	2023-09-24
April	2022-04-12	Female	23	No	No	No	Two doses	BNT162b2	0	2023-04-19
April	2022-04-12	Male	21	No	No	No	Three doses	BNT162b2. Ad26.COV2.S	0.5	2023-01-28
April	2022-04-12	Male	22	No	No	No	Two doses	BNT162b2	0	24
April	2022-04-12	Female	20	No	No	No	Three doses	BNT162b2	0	2023-07-22
April	2022-04-12	Male	24	No	No	Yes	Three doses	CoronaVac. BNT162b2	0.6	2023-03-30
April	2022-04-12	Female	52	No	No	No	Two doses	BNT162b2	0.3	2023-04-24
April	2022-04-12	Female	25	No	No	No	Three doses	CoronaVac. BNT162b2	0.6	2023-08-25
April	2022-04-12	Male	19	No	No	Yes	Three doses	CoronaVac. BNT162b2	0	2023-03-25
April	2022-04-12	Female	20	No	No	Yes	Two doses	CoronaVac	0	2023-06-24
April	2022-04-12	Female	19	No	No	No	Two doses	BNT162b2	0	2023-03-24
April	2022-04-12	Male	25	No	No	No	Two doses	BNT162b2	0	2023-09-18
April	2022-04-12	Female	24	No	No	No	Three doses	BNT162b2. ChAdOx1	2023-03-01	2023-02-21
April	2022-04-12	Female	22	No	No	No	Three doses	BNT162b2. Ad26.COV2.S	0.2	2023-07-26
April	2022-04-12	Female	21	No	No	No	Three doses	BNT162b2	0	2023-09-21
April	2022-04-12	Male	25	No	No	Yes	Three doses	BNT162b2	0	2023-04-27
April	2022-04-12	Male	22	No	No	No	Three doses	BNT162b2. Ad26.COV2.S	2023-01-05	2023-07-21
April	2022-04-12	Female	25	No	No	No	Three doses	BNT162b2. Ad26.COV2.S	0	2023-06-23
April	2022-04-12	Female	22	No	No	Yes	Three doses	BNT162b2. ChAdOx1	0.2	2023-05-23
April	2022-04-12	Female	21	No	No	No	Two doses	BNT162b2	2023-01-04	2023-01-09
April	2022-04-12	Female	24	No	No	No	Three doses	ChAdOx1	0.4	2023-05-22
April	2022-04-12	Female	23	No	No	Yes	Three doses	BNT162b2. Ad26.COV2.S	0.8	2023-09-20
April	2022-04-12	Male	21	No	No	No	Two doses	BNT162b2	0	2023-05-22
April	2022-04-12	Female	22	No	No	No	Two doses	BNT162b2	0.2	2023-07-24
April	2022-04-12	Female	21	No	No	Yes	Three doses	BNT162b2. ChAdOx1	0.5	2023-01-14
April	2022-04-12	Male	54	Yes	No	Yes	Three doses	BNT162b2. ChAdOx1	0	2023-03-20
April	2022-04-12	Female	28	Yes	Yes	No	Three doses	BNT162b2. Ad26.COV2.S	0.2	2023-06-16
April	2022-04-12	Female	26	Yes	No	No	Two doses	BNT162b2	0	2023-01-17
April	2022-04-12	Female	26	Yes	No	No	Two doses	BNT162b2. Ad26.COV2.S	0.8	2023-04-19
April	2022-04-12	Male	48	No	No	No	Three doses	BNT162b2. ChAdOx1	0.1	2023-09-13
April	2022-04-12	Male	26	No	No	No	Three doses	BNT162b2. Ad26.COV2.S	0.2	2023-09-14
April	2022-04-12	Female	31	Yes	No	No	Two doses	ChAdOx1	0.3	2023-03-10
April	2022-04-12	Male	21	No	No	No	Three doses	BNT162b2. ChAdOx1	2023-02-01	2023-03-20
April	2022-04-12	Female	22	No	No	Yes	Three doses	BNT162b2. ChAdOx1	2023-02-01	2023-01-24
April	2022-04-12	Female	26	No	No	No	Three doses	CoronaVac. BNT162b2	0.1	2023-07-28
April	2022-04-12	Male	37	No	No	No	Two doses	ChAdOx1	0	24
April	2022-04-12	Female	23	No	No	No	Two doses	BNT162b2	0.8	2023-02-23
April	2022-04-12	Female	22	No	No	No	Three doses	BNT162b2	0	2023-06-23
April	2022-04-12	Female	21	No	No	Yes	Two doses	BNT162b2	0.3	2023-01-20
April	2022-04-12	Male	40	No	No	No	Three doses	BNT162b2. ChAdOx1	0	2023-01-23
April	2022-04-12	Male	22	Yes	No	Yes	Three doses	CoronaVac. BNT162b2	0	2023-01-18
April	2022-04-12	Female	24	No	No	Yes	Three doses	BNT162b2. Ad26.COV2.S	2023-06-03	2023-03-11
April	2022-04-12	Female	22	No	No	Yes	Two doses	BNT162b2	2023-03-03	2023-01-08
April	2022-04-12	Female	29	No	No	No	Three doses	BNT162b2. ChAdOx1	0.8	2023-09-15
April	2022-04-12	Male	54	No	No	No	Three doses	ChAdOx1	0.1	2023-06-24
April	2022-04-12	Male	23	Yes	No	No	Two doses	BNT162b2	0.2	2023-04-27
April	2022-04-12	Female	22	No	No	No	Three doses	BNT162b2	0	2023-06-22
April	2022-04-12	Male	22	No	No	No	Three doses	BNT162b2. ChAdOx1	0.8	2023-09-19
April	2022-04-12	Male	23	No	No	No	Three doses	BNT162b2	2023-02-02	2023-06-17
April	2022-04-12	Female	22	No	No	No	Two doses	BNT162b2	2023-05-01	2023-01-21
April	2022-04-12	Male	25	No	No	No	Two doses	BNT162b2	0	2023-06-20
April	2022-04-12	Male	25	No	No	Yes	Three doses	BNT162b2. Ad26.COV2.S	0	2023-07-23
April	2022-04-12	Male	24	No	No	Yes	Three doses	CoronaVac. ChAdOx1	0.1	35.9
April	2022-04-12	Male	64	No	No	Yes	Three doses	BNT162b2. ChAdOx1	0	2023-04-17
April	2022-04-12	Female	33	No	No	Yes	Three doses	ChAdOx1. Ad26.COV2.S	0.5	2023-03-08
April	2022-04-29	Female	23	No	No	Yes	Two doses	BNT162b2	0.1	2023-07-19
April	2022-04-29	Male	23	No	No	Yes	Three doses	BNT162b2. ChAdOx1	0	2023-03-15
April	2022-04-29	Male	20	Yes	No	No	Three doses	ChAdOx1	0	2023-07-19
April	2022-04-29	Male	22	No	No	Yes	Three doses	BNT162b2	0	2023-05-17
April	2022-04-29	Male	24	No	No	Yes	Three doses	BNT162b2	0	2023-02-19
April	2022-04-29	Male	23	No	No	Yes	Three doses	BNT162b2. Ad26.COV2.S	2023-05-02	2023-05-19
April	2022-04-29	Male	24	No	No	Yes	Three doses	CoronaVac. BNT162b2	0.5	32.5
April	2022-04-29	Male	21	No	No	Yes	Two doses	BNT162b2	0	2023-03-21
April	2022-04-29	Female	24	Yes	No	Yes	Three doses	ChAdOx1	0.8	2023-01-30
April	2022-04-29	Male	23	No	No	Yes	Three doses	BNT162b2	0	2023-06-24
April	2022-04-29	Female	25	No	No	No	Three doses	ChAdOx1	0	2023-03-25
April	2022-04-29	Male	21	No	No	No	Three doses	BNT162b2. Ad26.COV2.S	0	2023-07-20
April	2022-04-29	Male	21	No	No	Yes	Two doses	BNT162b2	0	2023-01-23
April	2022-04-29	Male	28	No	No	Yes	Three doses	BNT162b2. ChAdOx1	0	2023-01-25
April	2022-04-29	Female	26	No	No	Yes	Three doses	CoronaVac. BNT162b2	0.4	2023-08-28
April	2022-04-29	Female	27	No	No	Yes	Two doses	Ad26.COV2.S	0.7	2023-08-19
April	2022-04-29	Male	24	No	No	No	Three doses	BNT162b2	0	2023-09-24
April	2022-04-29	Male	22	No	No	Yes	Two doses	CoronaVac	2023-03-01	0
April	2022-04-29	Male	23	No	No	No	Three doses	BNT162b2. ChAdOx1	0	2023-03-20
May	2022-05-26	Male	23	Yes	Yes	Yes	Three doses	BNT162b2. ChAdOx1	0.1	2023-04-25
May	2022-05-26	Male	32	No	No	No	Three doses	BNT162b2. ChAdOx1	0	17
May	2022-05-26	Female	22	No	No	No	Three doses	BNT162b2	0.1	2023-03-25
May	2022-05-26	Male	21	No	No	Yes	Three doses	BNT162b2. ChAdOx1	0	32.7
May	2022-05-26	Male	21	No	No	No	Three doses	BNT162b2. ChAdOx1	0.6	22
May	2022-05-26	Male	54	No	No	Yes	Three doses	BNT162b2. ChAdOx1	0	2023-07-29
May	2022-05-26	Male	24	No	No	Yes	Three doses	BNT162b2. ChAdOx1	0	2023-05-28
May	2022-05-26	Female	23	No	No	No	Two doses	BNT162b2	0	2023-09-26
May	2022-05-26	Male	23	No	No	Yes	Three doses	BNT162b2. ChAdOx1	0	2023-09-03
May	2022-05-26	Male	21	No	No	Yes	Three doses	BNT162b2	0	2023-01-23
May	2022-05-26	Female	21	No	No	No	Three doses	ChAdOx1	0	2023-04-16
May	2022-05-26	Male	20	No	No	No	Three doses	BNT162b2. Ad26.COV2.S	0	2023-04-25
May	2022-05-26	Male	40	No	No	Yes	Three doses	BNT162b2. ChAdOx1	0.3	2023-02-01
May	2022-05-26	Male	35	Yes	No	No	Three doses	BNT162b2. ChAdOx1	2023-04-03	2023-08-01
May	2022-05-26	Male	23	No	No	No	Three doses	BNT162b2	0.1	2023-04-22
May	2022-05-26	Female	23	Yes	No	No	Two doses	BNT162b2. Ad26.COV2.S	2023-05-01	2023-04-30
May	2022-05-26	Male	21	Yes	No	Yes	Three doses	ChAdOx1. Ad26.COV2.S	0	2023-05-22
May	2022-05-26	Male	29	No	No	Yes	Three doses	CoronaVac. BNT162b2	0	2023-02-16
May	2022-05-26	Male	30	No	No	No	Three doses	CoronaVac. BNT162b2	2	2023-09-22
May	2022-05-26	Female	23	No	No	No	Two doses	BNT162b2. Ad26.COV2.S	0.5	2023-07-08
May	2022-05-26	Female	41	No	No	No	Three doses	BNT162b2. ChAdOx1	0.8	2023-04-21
May	2022-05-26	Male	20	No	No	No	Three doses	BNT162b2	0	2023-08-15
May	2022-05-26	Male	22	No	No	No	Three doses	BNT162b2	0	36.2
May	2022-05-26	Male	46	Yes	No	No	Three doses	BNT162b2. ChAdOx1	2023-03-04	2023-01-17
May	2022-05-26	Female	41	No	No	No	Three doses	BNT162b2	0.8	2023-06-16

## Sheet: Table S2
Supplementary Table S2: Results for IgM and IgG antibodies (COI value) in each vaccine/vaccine combination group
BNT162b2		BNT162b2 and ChAdOx1		BNT162b2 and CoronaVac		BNT162b2 and Ad26.COV2.S		ChAdOx1		ChAdOx1 and CoronaVac		ChAdOx1 and Ad26.COV2.S		CoronaVac		CoronaVac and Ad26.COV2.S		Ad26.COV2.S
IgM	IgG	IgM	IgG	IgM	IgG	IgM	IgG	IgM	IgG	IgM	IgG	IgM	IgG	IgM	IgG	IgM	IgG	IgM	IgG
0.1	2023-07-25	0	32.6	0	2023-07-28	0	2023-09-22	0.1	33.5	2023-07-01	2023-02-27	0.3	2023-02-23	0	2023-04-26	2023-04-01	28	0.2	2023-06-20
2023-07-03	35	0	2023-01-08	2023-07-01	2023-06-29	2023-09-02	2023-05-12	0.2	2023-07-01	2023-06-08	14	0.7	2023-06-16	0	2023-05-18	2023-02-04	2023-05-19	0.9	2023-01-30
0.1	31	0.8	2023-02-19	0	23	0.7	2023-07-26	0	9	2023-02-02	2023-04-27	0.7	2023-06-17	0.4	2023-03-29	0.3	2023-01-19	2023-06-01	2023-03-09
0	31.4	0.3	29.2	0.1	31.4	2023-04-01	2023-04-19	1	2023-01-01	0.8	0	0.5	36	0.1	41.7			0	33.3
0.8	2023-08-27	0	2023-01-24	0.1	33.1	0	2023-02-17	0	2023-04-15	0	2023-09-26	0.5	2023-03-08	0	2023-07-04			0.1	2023-02-15
0	33.5	0.1	32.6	1	2023-07-24	0.8	2023-08-15	0	2023-04-28	0.2	2023-07-27	0	2023-05-22	0.2	0.5			0.4	2023-05-28
0	2023-01-23	2023-05-02	2023-04-17	0.2	24	2023-02-01	2023-08-21	0	40.8	0.2	2023-03-23			0.2	36.7			0	2023-05-22
0	2023-07-29	00:00:00	2023-07-26	0.2	40.6	2023-06-01	2023-07-24	0	2023-07-06	2023-08-02	38.1			0.2	2023-02-20			0.2	38.1
0	2023-07-29	0	2023-03-24	0	2023-02-26	0	2023-03-25	0	2023-09-18	0	40.1			0.3	2023-03-08			0.7	2023-08-19
0.2	33.9	0	1900-01-28	2023-03-01	2023-09-19	0	2023-08-25	0.8	2023-06-20	0.5	41.2			0.3	31.2
0	2023-07-27	0.4	34.8	2023-09-05	43.6	2023-04-01	2023-05-22	0.3	0.4	0.1	35.9			0	2023-09-07
2023-02-01	2023-04-20	0	2023-04-29	0.5	2023-01-12	0	2023-09-25	0.2	2023-01-31					0	2023-02-10
0.4	2023-03-30	0.2	2023-07-18	0.6	2023-03-24	0.1	2023-05-22	2023-04-02	2023-03-16					0.1	33.9
2023-02-01	2023-03-31	2023-08-06	2023-05-09	2023-07-03	2023-05-26	0.2	2023-02-16	0.1	2023-03-26					0.2	41.7
0	2023-09-27	0.9	2023-08-19	0	31	0.3	2023-04-25	0	42.8					0.4	2023-08-11
0	2023-08-25	0.3	2023-03-07	0.2	27	0	2023-09-22	2023-02-02	2023-02-21					0.5	34.1
2023-08-01	43.7	2023-06-03	2023-05-05	0.3	2023-03-24	0	2023-02-22	0	2023-04-18					0.6	39
0.6	2023-05-27	0.9	2023-05-26	0.3	2023-07-21	0.2	21	0	16					2023-05-02	2023-06-25
0.1	31.4	0.1	2023-04-20	0.5	35.7	0	2023-04-16	2023-03-01	2023-04-22					0.2	32.1
0.5	33.2	0.3	2023-04-21	0.5	32.3	2023-07-01	2023-07-06	0	2023-08-31					3	32.7
0.3	2023-04-22	2023-09-03	2023-05-13	0.7	2023-06-24	0.5	2023-02-16	0	2023-07-18					2023-02-01	35.7
0.1	35	00:00:00	2023-06-19	0	2023-07-08	0	34.5	2023-02-01	2023-02-02					2023-03-01	29.2
0	37.7	2023-08-01	2023-09-20	0	2023-03-25	0.1	2023-09-17	2023-03-03	2023-09-03					0.2	39.3
0	42	2023-03-02	2023-03-19	0.4	2023-07-28	2023-07-02	2023-02-16	0.1	38.4					0.4	2023-06-12
0	2023-07-22	0.2	2023-07-24	0.6	2023-07-28	0.8	2023-07-23	0.6	21					0	2023-03-31
0	2023-08-19	0.1	2023-06-21	0.8	29.2	0.1	35.6	0.9	2023-05-07					2023-08-02	32.1
0.2	20	0	2023-06-28	0.5	2023-07-03	2023-02-02	36.2	2023-09-01	2023-05-18					2023-05-01	2023-07-31
0	2023-01-22	0	2023-06-18	0.2	43.3	0	2023-04-24	0.1	2023-06-30					0.1	43.4
0	2023-06-20	0.2	2023-09-20	2	2023-09-05	0	2023-02-23	2023-02-02	32.7					3	2023-08-25
0.1	24	2023-02-01	43.3	2023-02-01	2023-04-25	0.1	36.4	0.3	35.8					0.3	2023-08-19
0.1	2023-06-17	2023-02-03	2023-06-22	2023-06-01	22	0.1	2023-09-21	0	2023-04-17					0.1	2023-09-27
0.1	36.4	2023-06-02	1900-01-18	0	2023-04-20	2023-04-02	2023-04-22	0.2	2023-07-24					0	2023-01-27
0	39	2023-08-01	2023-01-28	0.3	2023-08-29	0	31	0.1	19					0.2	2023-01-25
2	2023-05-21	2023-08-02	31.4	0.4	2023-02-26	0	32.7	2023-03-02	2023-06-28					0	2023-02-22
0.9	2023-06-27	2023-08-05	0.6	0.8	35.1	0.5	2023-01-28	1	2023-08-23					10	2023-04-03
0	34.9	2023-09-04	2023-07-10	0.8	33.5	0.2	2023-07-26	0	33.6					0.4	2023-02-18
0	2023-03-16	00:00:00	2023-04-08	3	2023-05-21	2023-01-05	2023-07-21	0	23					0.1	2023-04-12
0.1	2023-07-15	0	31.2	4	2023-05-15	0	2023-06-23	2023-02-01	2023-03-22					2023-01-03	25
0	2023-09-19	0.1	2023-04-20	0	2023-03-29	0.8	2023-09-20	0.7	2023-07-18					0.4	31.6
0	40.3	0.2	2023-08-27	0.5	2023-09-25	0.2	2023-06-16	0.1	2023-05-13					0.8	2023-01-26
0	2023-06-21	0.3	2023-05-23	0	2023-02-24	0.8	2023-04-19	2023-04-04	2023-08-23					0	2023-09-10
0	2023-07-21	0.7	2023-07-25	0	2023-09-24	0.2	2023-09-14	2023-05-05	2023-07-23					0.2	2023-06-03
0.8	2023-08-23	0.8	2023-01-22	2023-05-01	2023-06-26	2023-06-03	2023-03-11	0	25					0	2023-06-24
0.1	22	2023-01-06	2023-02-16	0	2023-03-28	0	2023-07-23	0	2023-05-22					2023-03-01	0
0	2023-06-26	2023-02-01	2023-03-18	2023-04-01	2023-08-23	2023-05-02	2023-05-19	0	2023-01-18
0	2023-09-24	2023-02-01	2023-07-25	2023-07-10	0.5	0	2023-07-20	0.3	31.6
2023-01-02	2023-06-21	2023-02-01	36.8	2023-06-01	18	0	2023-04-25	2023-03-03	2023-07-30
0.8	2023-01-16	2023-02-01	2023-09-28	0	2023-08-23	2023-05-01	2023-04-30	2023-08-03	2023-08-06
0.7	2023-03-16	2023-05-10	1900-01-02	0	2023-01-24	0.5	2023-07-08	0	2023-09-28
0.3	2023-01-25	2023-07-05	2023-05-14	0.2	2023-03-25			0.4	35.8
0	2023-06-24	2023-07-09	2023-03-07	0	21			0.7	2023-01-28
0.2	2023-07-24	2023-09-06	2023-07-16	0.6	32.4			0.8	2023-07-20
2023-02-01	2023-01-22	00:00:00	2023-08-18	0	23.4			2023-09-03	2023-09-20
0.6	2023-09-26	0	2023-09-26	0	2023-08-23			0	2023-09-10
0.2	2023-05-28	0	2023-06-26	0.2	2023-05-26			0.2	2023-05-30
0.2	2023-06-19	0.2	2023-01-22	0	2023-06-21			0.4	26
2023-01-01	30	0.4	1900-01-26	0.1	2023-07-27			0.7	2023-02-21
0	2023-02-19	0.4	32.4	0	2023-03-26			0.8	2023-01-28
0.8	31.9	0.5	32.4	0	2023-05-29			0.8	2023-08-25
0.4	2023-03-21	0.6	2023-03-25	2023-09-04	25			3	2023-03-22
0.2	2023-04-24	0.6	2023-02-21	0	30			4	2023-02-09
0	2023-09-07	0.7	2023-04-21	0	2023-08-29			0	35.2
0	17	0.8	1900-02-06	0.3	2023-02-27			0.2	2023-09-23
0.4	2023-06-22	2023-01-06	2023-07-11	2023-06-02	2023-04-01			2023-02-01	2023-09-19
0	23	2023-06-01	2023-04-24	0.1	2023-09-28			2023-06-02	35.2
0	2023-02-23	0.6	2023-05-26	0.3	31.4			0	40.2
0	2023-07-22	2023-03-03	2023-02-04	2	39.1			0.1	40.5
0.4	23	0.2	39.3	0.1	2023-08-17			0.7	2023-08-19
0.3	2023-02-24	2023-03-04	2023-07-28	0	2023-07-25			0	2023-06-27
2023-04-01	2023-07-21	0.2	2023-02-22	0.6	2023-03-30			0.2	2023-01-23
0.6	2023-02-23	0.3	1900-02-01	0.6	2023-08-25			0.2	2023-04-29
0.8	2023-06-21	0	44.6	0	2023-03-25			0.1	2023-08-26
0.5	2023-03-23	0.8	16	0.1	2023-07-28			2023-02-03	2023-05-15
2023-04-01	2023-07-31	2023-08-02	24	0	2023-01-18			0	2023-04-29
0	2023-04-23	0.3	2023-07-22	0.5	32.5			0.1	31
0	2023-02-25	0.2	2023-08-16	0.4	2023-08-28			2023-02-02	2023-01-10
2023-02-01	2023-05-31	0.5	2023-05-16	0	2023-02-16			2023-02-01	2023-09-26
0	2023-04-17	0.6	2023-01-27	2	2023-09-22			0.5	2023-02-26
0	2023-03-17	0	35.9					2023-04-03	2023-02-23
0	2023-06-17	0.1	2023-01-27					2023-07-03	2023-09-25
0	2023-05-18	0	2023-07-22					0.2	2023-06-14
2023-01-02	32.1	0	2023-05-26					0.2	2023-07-25
0.4	2023-09-16	0	2023-03-25					0	27
0.5	2023-01-23	0	2023-01-19					0.6	2023-04-04
0.2	34.5	0	2023-02-23					0	2023-06-22
0	2023-02-23	0.2	2023-08-28					0.2	2023-03-24
0.3	2023-08-20	0.8	2023-06-21					0	2023-07-26
0	35.9	2023-05-01	2023-04-24					0	2023-08-05
2023-03-02	2023-02-24	00:00:00	1900-01-29					2023-02-02	2023-05-21
2023-08-05	2023-01-28	0	2023-03-19					0.1	2023-09-20
2023-09-01	47.7	0.1	2023-09-28					2023-03-01	2023-08-14
2023-09-02	19	2023-05-01	2023-08-26					2023-02-01	2023-06-26
0	2023-06-22	00:00:00	2023-01-22					0	17
0	2023-08-23	2023-06-02	2023-03-22					0	2023-09-25
0	2023-02-19	0.3	2023-05-21					0.2	2023-09-28
0	2023-04-25	0	2023-03-24					1.6	19
0	2023-01-17	0	2023-03-18					0	2023-03-23
0	2023-05-30	0	2023-06-24					0.3	17
0	2023-03-19	2023-03-01	2023-06-28					0.4	2023-01-30
0	2023-02-28	0.1	2023-08-18					0	2023-03-26
0	2023-08-18	0	2023-05-26					0	2023-07-24
0	27	0.1	2023-07-19					0.1	34.9
0	2023-07-19	0	1900-01-24					0.4	2023-09-25
0	40.3	0.4	22					0.1	2023-02-25
0	2023-07-18	0	2023-06-24					0	28
0.1	2023-09-27	0	1900-01-29					2023-06-05	2023-04-15
0.1	2023-09-25	0	2023-03-21					0	2023-02-26
0.1	2023-04-30	0	2023-09-25					0.6	2023-01-22
0.1	2023-01-19	2023-04-03	2023-07-24					0.4	2023-05-22
0.1	2023-07-10	00:00:00	2023-08-19					0.3	2023-03-10
0.2	2023-07-26	2023-03-04	2023-04-24					0	24
0.2	2023-03-18	00:00:00	2023-07-24					0.1	2023-06-24
0.2	34.8	0	2023-01-19					0	2023-07-19
0.3	34.7	2023-02-04	2023-05-10					0.8	2023-01-30
0.3	2023-01-24	0.1	2023-03-24					0	2023-03-25
0.4	2023-09-22	0	26.9					0	2023-04-16
0.4	2023-05-19	2023-02-01	2023-05-29
0.4	16	0.1	2023-06-28
0.4	2023-06-12	2023-03-01	2023-08-24
0.4	2023-06-17	00:00:00	2023-07-25
0.5	2023-05-18	0	1900-01-27
0.6	2023-06-23	0	24
0.7	2023-07-26	0	2023-07-25
0.8	2023-02-18	0.3	34.2
0.8	2023-08-28	2023-04-02	2023-05-27
0.8	2023-08-19	0.8	2023-03-24
2023-02-01	33.9	0.8	2023-04-30
2023-02-01	2023-05-19	0.2	2023-03-31
2023-03-02	2023-02-28	0	2023-09-25
2023-03-03	2023-08-18	0	2023-08-28
2023-05-06	2023-06-21	0	2023-05-26
2023-09-02	2023-07-21	2023-07-04	1900-01-21
0	2023-05-30	2023-05-01	2023-05-30
0	32.8	0.8	2023-02-26
0	31.4	0	2023-04-25
0	2023-08-30	0.4	32.2
0	2023-01-24	0	2023-03-20
0	2023-07-26	0.5	2023-03-14
0.1	2023-09-30	0.1	1900-01-29
0.1	2023-05-15	0	2023-03-22
0.1	29	0.6	2023-09-30
0.1	37.8	0	2023-03-19
0.1	2023-06-21	2023-06-05	1900-01-14
0.1	2023-01-27	2023-06-01	2023-06-09
0.1	2023-04-24	2023-02-01	2023-01-22
0.1	2023-06-27	00:00:00	2023-03-16
0.2	2023-04-17	0.3	2023-03-25
0.2	2023-09-26	0	2023-06-26
0.2	2023-01-29	0.8	2023-07-28
0.2	2023-06-25	0	2023-03-23
0.3	2023-05-16	0	2023-03-23
0.3	2023-09-02	0	2023-01-26
0.4	21	2023-04-02	2023-06-20
0.6	35.8	00:00:00	2023-09-19
0.6	2023-07-20	2023-03-03	2023-07-07
0.6	2023-08-31	00:00:00	2023-06-17
0.7	2023-02-21	0.5	2023-04-21
0.8	2023-01-24	0.6	2023-02-16
3	33.4	0.8	2023-08-13
2023-03-01	2023-03-31	0	2023-07-26
2023-04-01	2023-08-19	0.8	2023-02-19
0	2023-09-25	2023-03-07	2023-06-20
0	2023-08-25	00:00:00	2023-08-17
0	2023-09-20	0.7	2023-04-27
0	2023-04-24	0	1900-01-11
0	20	0.1	39.1
0.1	2023-09-26	0.8	31.6
0.1	2023-07-24	0	2023-08-20
0.1	34.6	0.2	32.8
0.2	2023-05-22	2023-02-04	2023-08-20
0.3	2023-03-24	0.2	2023-02-21
0.3	36.2	0	2023-07-21
0.4	35	0	2023-02-18
0.4	2023-08-27	0	2023-02-13
0.4	2023-01-31	0	2023-07-20
0.5	2023-06-20	0	30.2
0.5	2023-09-28	0	2023-08-16
0.5	2023-01-25	0.1	2023-08-26
0.6	2023-05-27	0.3	34.4
0.6	2023-04-20	0.4	34.4
0.6	2023-02-26	0.6	2023-02-20
0.7	31.6	2023-05-03	1900-01-21
0.8	2023-01-23	0.8	35.1
0.8	2023-05-29	0.5	2023-07-24
0.8	32	0.8	32.6
0.8	2023-03-26	0.2	2023-09-21
0.1	2023-01-19	0.8	2023-09-22
0.1	2023-01-26	0.7	1900-01-26
0.1	2023-05-09	0.2	2023-03-17
0	35.7	0	2023-04-25
2023-01-04	2023-03-22	0	2023-04-16
0.2	2023-06-27	0.8	2023-07-30
2023-02-01	31.4	0	2023-01-24
2023-02-01	31	0.1	2023-03-22
0	2023-01-31	0	2023-06-11
0	2023-05-22	2023-02-01	2023-02-19
0	2023-03-24	1900-01-04	1900-01-05
0.2	39.2	0	2023-04-17
0.2	37	0.7	2023-09-29
0.2	10	0	2023-02-23
0.4	2023-03-30	0	1900-01-24
0	2023-02-24	2023-03-01	2023-02-21
0	27	0.2	2023-05-23
0	2023-04-20	0.5	2023-01-14
0.2	2023-03-21	0	2023-03-20
0.8	2023-06-19	0.1	2023-09-13
0	31.2	2023-02-01	2023-03-20
0	32.1	2023-02-01	2023-01-24
0.4	35.3	00:00:00	2023-01-23
2023-04-03	36.4	0.8	2023-09-15
0.8	2023-06-27	0.8	2023-09-19
0	2023-06-25	0	2023-04-17
0.4	2023-07-23	0	2023-03-15
0	24	0	2023-01-25
0.3	19	0	2023-03-20
0.1	2023-03-18	0.1	2023-04-25
0.3	2023-04-24	0	1900-01-17
0.2	2023-05-15	0	32.7
0.2	2023-09-26	0.6	22
2023-03-06	2023-04-18	0	2023-07-29
0	2023-09-28	0	2023-05-28
0.8	2023-09-21	0	2023-09-03
0.1	40.4	0.3	2023-02-01
0.2	2023-04-20	2023-04-03	2023-08-01
0	34.9	0.8	2023-04-21
0.4	2023-08-22	2023-03-04	2023-01-17
0.1	19
0.1	2023-04-12
0.1	2023-01-23
0.1	2023-04-19
2023-02-02	2023-01-25
0.2	2023-02-16
0.4	32.4
0.3	2023-03-24
2023-02-01	2023-01-27
0	2023-07-26
0	2023-09-29
0	2023-01-21
0.2	2023-01-30
0.2	2023-04-26
0.1	26
2023-09-01	2023-02-27
0	2023-01-20
0	2023-07-26
0.1	2023-05-21
2023-02-02	2023-03-22
0	2023-09-22
0.5	2023-02-15
0.2	27
0	2023-08-29
0	2023-07-23
0.1	2023-09-26
0	2023-03-24
0.5	2023-04-21
2023-02-01	2023-03-30
0	2023-03-23
0.5	2023-04-28
0.2	2023-01-28
0	2023-06-22
0	2023-06-26
0	2023-04-20
0	2023-01-22
0	2023-03-25
0.2	2023-09-20
2023-05-01	2023-06-27
0.1	2023-03-23
2023-06-01	2023-06-21
2023-01-02	2023-06-16
0.7	2023-06-25
0.8	2023-08-24
0	2023-08-27
0.8	2023-09-26
0.2	2023-09-24
0	25
0	2023-06-28
0.6	2023-06-21
0.8	2023-08-27
0	2023-02-20
0	2023-04-25
0.6	2023-08-21
0	2023-02-25
0	2023-03-24
0.1	2023-09-23
0.1	2023-02-26
0	23
0.3	41.9
0	2023-08-14
0	2023-09-27
0	2023-04-21
0	2023-08-20
0	2023-09-21
0	2023-01-24
0.2	2023-06-18
0.5	2023-08-19
2023-06-01	2023-08-20
0.1	2023-04-26
0	33.8
0	2023-01-29
2023-07-04	2023-06-12
0	2023-01-21
2023-02-05	2023-06-14
0.1	2023-07-22
0	2023-09-27
0.1	2023-08-22
0.1	2023-08-22
0.2	25
0.8	34.9
0	33.3
0.5	2023-04-30
0.5	2023-03-23
0	2023-06-30
2023-04-01	2023-05-25
0	33.9
0.2	2023-08-24
0.8	2023-04-25
0	32.4
0.2	2023-02-23
0	2023-09-27
0.4	33.4
0.3	2023-06-25
0	36.3
2023-09-01	2023-03-13
0	2023-09-23
0.3	2023-01-26
2023-09-01	2023-08-16
0	2023-03-26
0.1	2023-03-22
2023-05-02	2023-04-17
10	2023-09-07
0	2023-06-24
0	2023-08-29
2023-02-01	2023-06-24
2023-05-04	2023-02-13
0.8	19
0.2	2023-01-25
0.1	2023-01-30
2023-05-01	2023-02-25
0.1	2023-05-26
2023-04-01	2023-03-23
0.8	40.1
0	2023-02-17
0	2023-09-30
0.3	32.9
0.2	2023-08-22
0.1	21
0.1	2023-09-23
0.2	2023-09-25
0	2023-02-23
0.2	2023-04-07
0.1	2023-08-14
4	17
0	2023-07-27
0.2	2023-05-15
0.1	2023-07-20
2023-05-07	2023-07-16
0	40.4
0.6	2023-08-11
0	2023-03-22
0	2023-01-21
0.6	2023-04-19
0	29.2
0.2	2023-09-21
0	2023-07-24
0	2023-07-22
0.2	2023-09-24
0	2023-04-19
0	24
0	2023-07-22
0.3	2023-04-24
0	2023-03-24
0	2023-09-18
0	2023-09-21
0	2023-04-27
2023-01-04	2023-01-09
0	2023-05-22
0.2	2023-07-24
0	2023-01-17
0.8	2023-02-23
0	2023-06-23
0.3	2023-01-20
2023-03-03	2023-01-08
0.2	2023-04-27
0	2023-06-22
2023-02-02	2023-06-17
2023-05-01	2023-01-21
0	2023-06-20
0.1	2023-07-19
0	2023-05-17
0	2023-02-19
0	2023-03-21
0	2023-06-24
0	2023-01-23
0	2023-09-24
0.1	2023-03-25
0	2023-09-26
0	2023-01-23
0.1	2023-04-22
0	2023-08-15
0	36.2
0.8	2023-06-16

## Sheet: Table S3
Supplementary Table S3: Matrix showing correlations between number of doses of vaccine received, participants'age, and IgM and IgG COI levels
	Age	IgM	IgG	Number of Doses
Age	1.00	0.149**	-0.116**	0.276**
IgM	0.149**	1.00	-0.103	0.030
IgG	-0.116**	-0.103	1.00	-0.058
Number of Doses	0.276**	0.030	-0.058	1.00
